# Supplementary material for: Grain-Filling Rate Improves Physical Grain Quality in Barley Under Heat Stress Conditions During the Grain-Filling Period
Source: Front Plant Sci. 2022 May 13;13:858652. doi: 10.3389/fpls.2022.858652 (PMC9137397; doi:10.3389/fpls.2022.858652)
Supplement: Supplementary file 1 [file Table_1.XLSX]

## Sheet: Table S1
	Table S1. Two-row barley genotypes studied.
	Genotype Code	Genotype	Origin	Environment/s trialed
	G1	02043-20	Australia	All
	G2	05S744D-002	Australia	All except in WH18VLS
	G3	05S744D-100	Australia	All
	G4	05S744D-122	Australia	All
	G5	05S744D-129	Australia	MK18LS
	G6	05S744D-157	Australia	All
	G7	05S744D-215	Australia	All
	G8	08S917N-226	Australia	All
	G9	40-23	Syria	WH18VLS
	G10	885-003-11	South Africa	All
	G11	895-016-61	Australia	MK18LS
	G12	895-019-25	South Africa	All
	G13	895-019-55	South Africa	All
	G14	895-019-57	South Africa	All
	G15	895-019-65	South Africa	MK18LS
	G16	90S205-129-19	Australia	All
	G17	92-036-01	South Africa	MK18LS
	G18	92-037-03	South Africa	All
	G19	95-030-08D	South Africa	All
	G20	96B597	Canada	All
	G21	98-047-05	South Africa	All
	G22	Alestar	Australia	All
	G23	Arapiles	Australia	All
	G24	B795	China	All
	G25	Banks	Australia	All
	G26	Baronesse	United States	All
	G27	Barque	Australia	All
	G28	Bass	Australia	All
	G29	Baudin	Australia	All
	G30	Baudin-Hs 2	Australia	All
	G31	Bentley	Canada	All
	G32	Biere	Australia	All
	G33	Binalong	Australia	All
	G34	BM9924D-152	Canada	All
	G35	BmnL-281	United States	All
	G36	BmnL-375	United States	All
	G37	BmnL-795	United States	All
	G38	BmnL-852	United States	All
	G39	Bowman	United States	All
	G40	Brindabella	Australia	All
	G41	Buloke	Australia	All
	G42	C2-05-10/263	Uruguay	All
	G43	C2-05-10/437	Uruguay	All
	G44	C2-05-89/827	Uruguay	All
	G45	C98Prel-29	Uruguay	All
	G46	Capstan	Australia	All
	G47	CDC Meredith	Canada	All
	G48	Charger	Australia	All
	G49	Chebec	Australia	All
	G50	CLE191	Uruguay	All
	G51	CLE203	Uruguay	All
	G52	CLE226	Uruguay	MK18LS
	G53	CLE235	Uruguay	All
	G54	Clipper	Australia	All
	G55	Commander	Australia	All
	G56	Compass	Australia	All
	G57	Corgi	United Kingdom	All
	G58	Cowabbie	Australia	All
	G59	CzechLandrace-243	Czech Republic	All
	G60	Dampier	Australia	All
	G61	Dash	Australia	All
	G62	Dhow	Australia	All
	G63	Doolup	Australia	All
	G64	Europa	Europe	All
	G65	Fairview	Australia	All
	G66	Fathom	Australia	All
	G67	Fitzgerald	Australia	All
	G68	Fitzroy	Australia	All
	G69	Flagship	Australia	All
	G70	Fleet	Australia	All
	G71	Flinders	Australia	All
	G72	Franklin	Australia	All
	G73	Gairdner	Australia	All
	G74	Granger	Europe	All
	G75	Grimmet	Australia	All
	G76	Grout	Australia	All
	G77	Hamelin	Australia	All
	G78	Hannan	Australia	All
	G79	Harrington	Canada	All
	G80	Henley	France	All
	G81	Hindmarsh	Australia	All
	G82	I01-173-1	United States	All
	G83	I97-415	United States	All
	G84	ICB83-0369	Syria	All
	G85	IGB1115	Australia	All
	G86	IGB1120	Australia	All
	G87	IGB1138	Australia	All
	G88	IGB1244	Australia	All
	G89	Kaputar	Australia	All
	G90	Keel	Australia	All
	G91	Klaxon	Europe	All
	G92	La Trobe	Australia	All
	G93	Litmus	Australia	All
	G94	Lockyer	Australia	All
	G95	Mackay	Australia	All
	G96	Macquarie	Australia	All
	G97	Maltstar	Australia	All
	G98	Maritime	Australia	All
	G99	Molloy	Australia	All
	G100	Moondyne	Australia	All
	G101	Mundah	Australia	All
	G102	Navigator	Australia	All
	G103	NBX05019-08-099	Australia	All
	G104	ND22170	United States	All
	G105	Nevada	Canada	All
	G106	O'Connor	Australia	All
	G107	Optic	United Kingdom	All
	G108	Oxford	United Kingdom	All
	G109	Quasar	Australia	All
	G110	RGT Planet	France	All
	G111	Roe	Australia	All
	G112	Rosalind	Australia	All
	G113	Russian12	Russia	All
	G114	Schooner	Australia	All
	G115	Scope CL	Australia	All
	G116	Shepherd	Australia	All
	G117	Skiff	Australia	All
	G118	Skipper	Australia	All
	G119	Sloop	Australia	All
	G120	Sloop SA	Australia	All
	G121	Sloop VIC	Australia	All
	G122	SM02544	Canada	All
	G123	Spartacus CL	Australia	All
	G124	Stellar ND	United States	MK18LS
	G125	Stirling	Australia	All
	G126	SY Rattler	Australia	All
	G127	Syn6058-06	Australia	All
	G128	Tallon	Australia	All
	G129	Tantangara	Australia	All
	G130	Tilga	Australia	All
	G131	TR145	Canada	All
	G132	Tulla	Australia	All
	G133	Unicorn	Japan	All
	G134	Urambie	Australia	All
	G135	UWA93TK16-C12	Australia	All
	G136	VB0916	Australia	All
	G137	Vlamingh	Australia	All
	G138	VT Admiral	Australia	All
	G139	WA8964	Syria	All
	G140	WA03875	Australia	All
	G141	WA03898	Australia	All
	G142	WABAR2234	Australia	All
	G143	WABAR2377	Australia	All
	G144	WABAR2547	Australia	All
	G145	WABAR2609	Australia	All
	G146	WADH13750	Australia	All
	G147	WADH13780	Australia	All
	G148	WADH13796	Australia	All
	G149	Westminster	Europe	All
	G150	WI2868 (Barque)	Australia	All
	G151	WI4476	Australia	All
	G152	WI4546	Australia	All
	G153	Wimmera	Australia	All
	G154	Yagan	Australia	All
	G155	Yambla	Australia	All
	G156	Yan 95168	Australia	All
	G157	Yarra	Australia	All
