# Supplementary material for: Grain-Filling Rate Improves Physical Grain Quality in Barley Under Heat Stress Conditions During the Grain-Filling Period
Source: Front Plant Sci. 2022 May 13;13:858652. doi: 10.3389/fpls.2022.858652 (PMC9137397; doi:10.3389/fpls.2022.858652)
Supplement: Supplementary file 2 [file Table_2.XLSX]

## Sheet: Table S2
	Table S2. Investigated traits in each environment.
		Environment
	Trait	WH18NS	WH18LS	WH18VLS	WH19NS	WH19LS	WH19VLS	MK18LS	MK19LS
	DT49 (days)	ü	ü	ü	ü	ü	ü	ü	ü
	DTM (days)	ü	ü	ü	ü	ü	ü	ü	ü
	TW (kg/hL)	ü	ü	ü	ü	ü	ü	ü	ü
	TGW (g)	ü	ü	ü	ü	ü	ü	ü	ü									ü
	GP (%)	ü	ü	ü	ü	ü	ü	ü	ü
	Ret (%)	ü	ü	ü	ü	ü	ü	ü	ü
	Scr (%)	ü	ü	ü	ü	ü	ü	ü	ü
	GLe (mm)	ü	ü	ü	ü	ü	ü	ü	ü
	GWi (mm)	ü	ü	ü	ü	ü	ü	ü	ü
	GTh (mm)	ü	ü	ü	ü	ü	ü	ü	ü
	GWS (g)	ü	ü	ü	ü	ü	ü	ü	ü
	GNS (number)	ü	ü	ü	ü	ü	ü	ü	ü
	SFNS (number)	ü	ü	ü	ü	ü	ü	ü	ü
	SGW (mg)	ü	ü	x	ü	ü	ü	ü	ü
	GFR (mg GDD-1)	ü	ü	x	ü	ü	ü	ü	ü
	GFRmax (mg GDD-1)	ü	ü	x	ü	ü	ü	ü	ü
	GFD (GDD)	ü	ü	x	ü	ü	ü	ü	ü
	TIP (GDD)	ü	ü	x	ü	ü	ü	ü	ü
	WSCmax (mg)	ü	ü	x	ü	ü	ü	ü	ü
	WSCmin (mg)	ü	ü	x	ü	ü	ü	ü	ü
	MWSC (mg)	ü	ü	x	ü	ü	ü	ü	ü
	WSCME (%)	ü	ü	x	ü	ü	ü	ü	ü
	NAUSC	ü	ü	x	ü	ü	ü	ü	ü
	HL (cm)	ü	ü	ü	ü	ü	ü	ü	ü
	SL (cm)	ü	ü	ü	ü	ü	ü	ü	ü
	LL (cm)	ü	ü	x	ü	ü	ü	ü	ü
	LW (cm)	ü	ü	x	ü	ü	ü	ü	ü
	HI (%)	ü	ü	ü	ü	ü	ü	ü	ü
	GPr (%)	ü	ü	ü	ü	ü	ü	ü	ü
	"ü" indicates measured, "×" indicates not measured
	DT49: Days to awn emergence (Z49)
	DTM: Days to physiological maturity
	TW: Test weight
	TGW: Thousand grain weight
	GP: Grain plumpness (% > 2.8mm)
	Ret: Retention (% > 2.5mm)
	Scr: Screenings (% < 2.2mm)
	GLe: Grain length
	GWi: Grain width
	GTh: Grain thickness
	GWS: Grain weight spike-1
	GNS: Grain number spike-1
	SFNS: Strile floret number spike-1
	SGW: Single grain weight
	GFR: Average grain filling rate
	GFRmax: Maximum grain filling rate
	GFD: Grain filling duration
	TIP: Thermal time from awn emergence to grain growth inflection point
	WSCmax: Maximum stem water soluble carbohydrates content
	WSCmin: Minimum stem water soluble carbohydrates content
	MWSC: Absolute mobilized stem water soluble carbohydrates during grain filling
	WSCME: Stem water soluble carbohydrates mobilization efficiency
	NAUSC: Normalized area under the penultimate leaf SPAD decline curve
	HL: Head length
	SL: Stem Length
	LL: Penultimate leaf length
	LW: Penultimate leaf width
	HI: Harvest index
	GPr: Grain protein content
