# Supplementary material for: Grain-Filling Rate Improves Physical Grain Quality in Barley Under Heat Stress Conditions During the Grain-Filling Period
Source: Front Plant Sci. 2022 May 13;13:858652. doi: 10.3389/fpls.2022.858652 (PMC9137397; doi:10.3389/fpls.2022.858652)
Supplement: Supplementary file 3 [file Table_3.XLSX]

## Sheet: Table S3
	Table S3. Correlations between physical grain quality under heat stress (with delayed sowing) and physical grain quality under normal sowing (trait potential) for WH18LS, WH18VLS and MK18LS vs WH18NS and WH19LS, WH19VLS and MK19LS vs WH19NS,
	, and physical grain quality under heat stress and time to awn emergence (Z49).
	Environment	Trait potentials			DT49
		TGW	GP	Ret	TGW	GP	Ret
	WH18LS	0.81***	0.65***	0.51***	-0.25**	-0.46***	-0.48***
	WH18VLS	0.69***	0.63***	0.54***	-0.53***	-0.54***	-0.46***
	MK18LS	0.60***	0.60***	0.43***	-0.34***	-0.31***	-0.31***
	WH19LS	0.76***	0.76***	0.66***	-0.24**	-0.43***	-0.38***
	WH19VLS	0.67***	0.66***	0.59***	-0.60***	-0.38***	-0.64***
	MK19LS	0.79***	0.80***	0.69***	-0.42***	-0.34***	-0.46***
	TGW, thousand grain weight (g); GP, grain plumpness (%); Ret, retention (%); DT49, days from sowing to awn emergence (Z49).
	Values are Pearson correlation coefficients, and significance level indicated by *p < 0.05, **p < 0.01, and ***p < 0.001.
