# Supplementary material for: Grain-Filling Rate Improves Physical Grain Quality in Barley Under Heat Stress Conditions During the Grain-Filling Period
Source: Front Plant Sci. 2022 May 13;13:858652. doi: 10.3389/fpls.2022.858652 (PMC9137397; doi:10.3389/fpls.2022.858652)
Supplement: Supplementary file 4 [file Table_4.XLSX]

## Sheet: Caption
Table S4. Mean heat tolerance index (HTI), standard error of the mean for HTI (SE), and the stability parameters (environmental variance, S2, and Wricke’s ecovalence, W2) of 150 barley genotypes.
TGW.HTI, thousand-grain weight heat tolerance index; GP.HTI, grain plumpness heat tolerance index; and Ret.HTI, retention heat tolerance index.
The class describes the mean HTI across delayed sown environments. See the following table for class calculations and explanations.
Note: a higher HTI value is favourable as it indicates a higher heat tolerance level, whereas lower stability values indicate higher stability and thus are more favourable.
* indicates HTI and stability have not been calculated as the genotype was not sown in enough environments
Class/level of heat tolerance/susceptibility of barley genotypes according to the mean HTI across delayed sown environments (Xi) and the population standard deviation (SD).
Level	Xi	Class (expression of heat tolerance/susceptibility)
1	Xi ≥ X̅ + 2SD	Very high, VH (highly tolerant)
2	X̅ + 1SD ≤ Xi < X̅ + 2SD	High, H (tolerant)
3	X̅ + 0.5SD ≤ Xi < X̅ + 1SD	Relatively high, RH (relatively tolerant)
4	X̅ - 0.5SD < Xi < X̅ + 0.5SD	Intermediate, I (moderate)
5	X̅ - 0.5SD ≥ Xi > X̅ - 1SD	Relatively low, RL (relatively susceptible)
6	X̅ - 1SD ≥ Xi > X̅ - 2SD	Low, L (susceptible)
7	Xi ≤ X̅ - 2SD	Very low, VL (very susceptible)
Xi, genotype mean value
X̅, population mean
SD, standard deviation

## Sheet: TGW.HTI
Genotype Code	Genotype	TGW.HTI	SE	S2	W2	Class
G1	02043-20	0.815763	0.238758	0.342032	1.71016	H
G2	05S744D-002	0.560449	0.397222	0.946711	4.73355	RH
G3	05S744D-100	0.284549	0.425816	1.08791	5.43957	I
G4	05S744D-122	-0.116042	0.289508	0.50289	2.51445	I
G5	05S744D-129	*	*	*	*	*
G6	05S744D-157	0.0051812	0.262249	0.412647	2.06323	I
G7	05S744D-215	0.0798017	0.151949	0.138532	0.692659	I
G8	08S917N-226	0.771278	0.293262	0.516017	2.58009	H
G9	40-23	*	*	*	*	*
G10	885-003-11	-0.168184	0.186963	0.209731	1.04866	I
G11	895-016-61	*	*	*	*	*
G12	895-019-25	0.855629	0.437265	1.1472	5.73602	H
G13	895-019-55	0.802179	0.112454	0.0758748	0.379374	H
G14	895-019-57	0.212609	0.273648	0.4493	2.2465	I
G15	895-019-65	*	*	*	*	*
G16	90S205-129-19	0.919974	0.318913	0.610234	3.05117	H
G17	92-036-01	*	*	*	*	*
G18	92-037-03	-0.567541	0.326056	0.637873	3.18937	RL
G19	95-030-08D	-0.233305	0.0712923	0.0304955	0.152478	I
G20	96B597	-0.0438563	0.484777	1.41005	7.05026	I
G21	98-047-05	-0.779679	0.214156	0.275176	1.37588	L
G22	Alestar	-0.305677	0.716603	3.08112	15.4056	I
G23	Arapiles	-0.204068	0.183907	0.202931	1.01465	I
G24	B795	-0.839453	0.410173	1.00945	5.04727	L
G25	Banks	0.966956	0.29302	0.515164	2.57582	H
G26	Baronesse	0.19498	0.177788	0.189652	0.94826	I
G27	Barque	0.733302	0.231448	0.32141	1.60705	H
G28	Bass	-0.721066	0.368538	0.814922	4.07461	L
G29	Baudin	0.484964	0.166457	0.166247	0.831237	RH
G30	Baudin-Hs 2	-1.37882	0.253817	0.386537	1.93269	L
G31	Bentley	-1.23624	0.226743	0.308475	1.54238	L
G32	Biere	-0.033876	0.165164	0.163674	0.818372	I
G33	Binalong	0.137394	0.255685	0.39225	1.96125	I
G34	BM9924D-152	-0.00763365	0.265535	0.423051	2.11526	I
G35	BmnL-281	0.121806	0.16859	0.170536	0.85268	I
G36	BmnL-375	0.993508	0.388223	0.904302	4.52151	H
G37	BmnL-795	-0.992104	0.240512	0.347075	1.73538	L
G38	BmnL-852	-0.210732	0.177838	0.189758	0.948791	I
G39	Bowman	-0.99327	0.333717	0.668202	3.34101	L
G40	Brindabella	0.626512	0.175789	0.18541	0.92705	RH
G41	Buloke	0.184394	0.267082	0.427995	2.13998	I
G42	C2-05-10/263	0.243389	0.211642	0.268753	1.34377	I
G43	C2-05-10/437	-0.731064	0.309413	0.574419	2.8721	L
G44	C2-05-89/827	-0.449796	0.290402	0.506002	2.53001	RL
G45	C98Prel-29	0.0539896	0.198879	0.237316	1.18658	I
G46	Capstan	1.63632	0.240216	0.346223	1.73112	VH
G47	CDC Meredith	-0.519738	0.249108	0.372329	1.86164	RL
G48	Charger	0.107473	0.383006	0.880164	4.40082	I
G49	Chebec	0.684046	0.210169	0.265027	1.32513	RH
G50	CLE191	-0.904763	0.271239	0.441424	2.20712	L
G51	CLE203	1.08763	0.367014	0.808194	4.04097	H
G52	CLE226	*	*	*	*	*
G53	CLE235	0.229727	0.174774	0.183277	0.916384	I
G54	Clipper	0.34695	0.122107	0.0894608	0.447304	I
G55	Commander	0.653053	0.330676	0.65608	3.2804	RH
G56	Compass	-0.0395636	0.536187	1.72498	8.62491	I
G57	Corgi	-0.243228	0.0458035	0.0125877	0.0629387	I
G58	Cowabbie	0.303945	0.0972482	0.0567433	0.283717	I
G59	CzechLandrace-243	-0.941514	0.19967	0.239209	1.19605	L
G60	Dampier	-1.52413	0.329997	0.653389	3.26694	VL
G61	Dash	-0.548644	0.380682	0.869514	4.34757	RL
G62	Dhow	0.909007	0.36603	0.803867	4.01933	H
G63	Doolup	-1.10965	0.112002	0.0752671	0.376335	L
G64	Europa	0.189344	0.490512	1.44361	7.21805	I
G65	Fairview	-0.743309	0.224656	0.302821	1.5141	L
G66	Fathom	1.65175	0.233003	0.325743	1.62871	VH
G67	Fitzgerald	-0.985563	0.285869	0.490326	2.45163	L
G68	Fitzroy	0.00527846	0.412667	1.02177	5.10883	I
G69	Flagship	-0.126455	0.195141	0.228479	1.1424	I
G70	Fleet	0.994038	0.439425	1.15857	5.79283	H
G71	Flinders	-0.118825	0.204786	0.251623	1.25812	I
G72	Franklin	0.0662584	0.400138	0.960663	4.80332	I
G73	Gairdner	-0.402235	0.238437	0.341112	1.70556	RL
G74	Granger	-0.384803	0.351573	0.741622	3.70811	RL
G75	Grimmet	-0.689107	0.273212	0.447867	2.23934	RL
G76	Grout	-0.101955	0.282913	0.480239	2.40119	I
G77	Hamelin	0.558308	0.316326	0.600374	3.00187	RH
G78	Hannan	0.132185	0.257464	0.397728	1.98864	I
G79	Harrington	-1.13947	0.221342	0.293953	1.46977	L
G80	Henley	-0.347431	0.204147	0.250055	1.25028	I
G81	Hindmarsh	1.13552	0.213378	0.273182	1.36591	H
G82	I01-173-1	-0.678057	0.31516	0.595955	2.97977	RL
G83	I97-415	-0.452555	0.261425	0.410058	2.05029	RL
G84	ICB83-0369	-0.00115944	0.143909	0.124259	0.621295	I
G85	IGB1115	-0.360905	0.36181	0.785441	3.9272	RL
G86	IGB1120	0.041941	0.743727	3.31878	16.5939	I
G87	IGB1138	-0.0485268	0.118896	0.0848176	0.424088	I
G88	IGB1244	0.158585	0.235233	0.332009	1.66004	I
G89	Kaputar	0.0455189	0.183545	0.202133	1.01067	I
G90	Keel	-1.07987	0.39254	0.924524	4.62262	L
G91	Klaxon	-0.194832	0.248161	0.369503	1.84752	I
G92	La Trobe	1.0503	0.367869	0.811967	4.05983	H
G93	Litmus	0.355858	0.114512	0.0786781	0.393391	RH
G94	Lockyer	1.98504	0.217477	0.283777	1.41888	VH
G95	Mackay	-0.91359	0.311851	0.583505	2.91752	L
G96	Macquarie	-0.5373	0.454945	1.24185	6.20926	RL
G97	Maltstar	-0.895921	0.369671	0.81994	4.0997	L
G98	Maritime	0.434789	0.298719	0.535398	2.67699	RH
G99	Molloy	0.378872	0.534644	1.71507	8.57533	RH
G100	Moondyne	0.107086	0.269675	0.436347	2.18174	I
G101	Mundah	0.794643	0.398702	0.953778	4.76889	H
G102	Navigator	0.280137	0.262002	0.411871	2.05936	I
G103	NBX05019-08-099	0.00577421	0.42853	1.10183	5.50914	I
G104	ND22170	-0.727061	0.364937	0.799072	3.99536	L
G105	Nevada	-0.555549	0.259525	0.40412	2.0206	RL
G106	O'Connor	0.00480442	0.267415	0.429065	2.14532	I
G107	Optic	-0.782497	0.379805	0.86551	4.32755	L
G108	Oxford	-0.216978	0.146458	0.1287	0.6435	I
G109	Quasar	0.261484	0.422762	1.07237	5.36184	I
G110	RGT Planet	0.653507	0.179927	0.194243	0.971217	RH
G111	Roe	-0.4912	0.23484	0.330899	1.6545	RL
G112	Rosalind	0.0130424	0.254864	0.389733	1.94867	I
G113	Russian12	0.320166	0.223612	0.300014	1.50007	I
G114	Schooner	0.437778	0.167946	0.169234	0.846171	RH
G115	Scope CL	0.338769	0.164752	0.162859	0.814293	I
G116	Shepherd	-1.06604	0.638703	2.44765	12.2383	L
G117	Skiff	0.0965934	0.453529	1.23413	6.17066	I
G118	Skipper	0.0266479	0.268766	0.433411	2.16706	I
G119	Sloop	0.415343	0.245674	0.362133	1.81067	RH
G120	Sloop SA	1.01938	0.297253	0.530156	2.65078	H
G121	Sloop VIC	1.31866	0.536461	1.72674	8.63371	H
G122	SM02544	-1.09	0.337539	0.683595	3.41798	L
G123	Spartacus CL	0.535865	0.152186	0.138964	0.694821	RH
G124	Stellar ND	*	*	*	*	*
G125	Stirling	-0.747179	0.291533	0.509948	2.54974	L
G126	SY Rattler	-0.749265	0.304026	0.554592	2.77296	L
G127	Syn6058-06	0.752659	0.242991	0.354269	1.77134	H
G128	Tallon	-1.41966	0.247743	0.368259	1.8413	VL
G129	Tantangara	0.600472	0.360333	0.77904	3.8952	RH
G130	Tilga	0.573329	0.494	1.46422	7.32109	RH
G131	TR145	-0.307368	0.360154	0.778264	3.89132	I
G132	Tulla	-0.0206716	0.170236	0.173883	0.869413	I
G133	Unicorn	-0.396856	0.176745	0.187433	0.937165	RL
G134	Urambie	0.836682	0.494408	1.46664	7.33318	H
G135	UWA93TK16-C12	0.526553	0.418772	1.05222	5.26109	RH
G136	VB0916	1.36965	0.212958	0.272108	1.36054	H
G137	Vlamingh	0.0466576	0.386016	0.894048	4.47024	I
G138	VT Admiral	0.209214	0.224484	0.302358	1.51179	I
G139	WA8964	0.587923	0.421491	1.06593	5.32963	RH
G140	WA03875	-0.188957	0.3977	0.94899	4.74495	I
G141	WA03898	-0.377792	0.205524	0.253442	1.26721	RL
G142	WABAR2234	0.365064	0.40216	0.970395	4.85198	RH
G143	WABAR2377	-0.508177	0.18624	0.208111	1.04056	RL
G144	WABAR2547	0.0734408	0.340038	0.693754	3.46877	I
G145	WABAR2609	0.347246	0.221688	0.294874	1.47437	I
G146	WADH13750	0.108691	0.332137	0.661891	3.30946	I
G147	WADH13780	0.310369	0.402849	0.973724	4.86862	I
G148	WADH13796	0.0358014	0.200706	0.241697	1.20848	I
G149	Westminster	-0.25969	0.169069	0.171505	0.857527	I
G150	WI2868 (Barque)	0.806125	0.377412	0.854639	4.2732	H
G151	WI4476	-1.22851	0.263305	0.415976	2.07988	L
G152	WI4546	0.943737	0.310341	0.577869	2.88935	H
G153	Wimmera	-0.183404	0.198439	0.236268	1.18134	I
G154	Yagan	-0.349518	0.176996	0.187965	0.939827	RL
G155	Yambla	0.24582	0.398248	0.951607	4.75803	I
G156	Yan 95168	-2.30054	0.561479	1.89156	9.45778	VL
G157	Yarra	-0.547049	0.177934	0.189962	0.94981	RL

## Sheet: GP.HTI
Genotype Code	Genotype	GP.HTI	SE	S2	W2	Class
G1	02043-20	0.625489	0.230821	0.31967	1.59835	RH
G2	05S744D-002	0.971795	0.393256	0.9279	4.6395	H
G3	05S744D-100	0.893511	0.159716	0.153056	0.765278	H
G4	05S744D-122	0.565181	0.388061	0.903549	4.51775	RH
G5	05S744D-129	*	*	*	*	*
G6	05S744D-157	0.872688	0.175133	0.18403	0.920151	H
G7	05S744D-215	1.07558	0.334665	0.672006	3.36003	H
G8	08S917N-226	1.37787	0.284174	0.484528	2.42264	H
G9	40-23	*	*	*	*	*
G10	885-003-11	0.593064	0.224858	0.303366	1.51683	RH
G11	895-016-61	*	*	*	*	*
G12	895-019-25	1.15232	0.15056	0.136009	0.680046	H
G13	895-019-55	0.8915	0.20084	0.242021	1.2101	H
G14	895-019-57	0.502635	0.375743	0.847097	4.23548	RH
G15	895-019-65	*	*	*	*	*
G16	90S205-129-19	-0.456685	0.166744	0.166822	0.834108	RL
G17	92-036-01	*	*	*	*	*
G18	92-037-03	-0.852113	0.178963	0.192166	0.960829	L
G19	95-030-08D	-0.519148	0.247148	0.366492	1.83246	RL
G20	96B597	-0.92129	0.21516	0.277764	1.38882	L
G21	98-047-05	-0.232083	0.177181	0.188358	0.941792	I
G22	Alestar	0.279577	0.268404	0.432246	2.16123	I
G23	Arapiles	-0.643002	0.235256	0.332071	1.66036	RL
G24	B795	-0.530022	0.492697	1.4565	7.28251	RL
G25	Banks	0.96125	0.18858	0.213374	1.06687	H
G26	Baronesse	0.358978	0.177744	0.189557	0.947787	I
G27	Barque	0.784843	0.162378	0.158199	0.790995	H
G28	Bass	-0.0920146	0.473646	1.34604	6.73022	I
G29	Baudin	0.446727	0.301072	0.543865	2.71933	RH
G30	Baudin-Hs 2	-1.2722	0.274229	0.451211	2.25605	L
G31	Bentley	-0.905031	0.142532	0.121892	0.60946	L
G32	Biere	-0.030463	0.374011	0.839304	4.19652	I
G33	Binalong	-0.362125	0.159153	0.151977	0.759886	I
G34	BM9924D-152	-0.0709659	0.343615	0.708429	3.54214	I
G35	BmnL-281	0.446228	0.182774	0.200439	1.00219	RH
G36	BmnL-375	0.573921	0.383073	0.880468	4.40234	RH
G37	BmnL-795	-0.874941	0.216941	0.282381	1.41191	L
G38	BmnL-852	-0.525507	0.438266	1.15246	5.7623	RL
G39	Bowman	-0.326053	0.265241	0.422117	2.11058	I
G40	Brindabella	0.289512	0.158341	0.150432	0.752158	I
G41	Buloke	-0.328309	0.368728	0.815761	4.07881	I
G42	C2-05-10/263	0.359134	0.367231	0.809151	4.04575	I
G43	C2-05-10/437	-0.0798883	0.156112	0.146225	0.731124	I
G44	C2-05-89/827	0.41494	0.228398	0.312993	1.56496	RH
G45	C98Prel-29	-0.0419387	0.260778	0.40803	2.04015	I
G46	Capstan	1.03773	0.0971684	0.0566501	0.283251	H
G47	CDC Meredith	-0.898812	0.15425	0.142758	0.713791	L
G48	Charger	0.922221	0.406875	0.993282	4.96641	H
G49	Chebec	0.203562	0.325741	0.636645	3.18322	I
G50	CLE191	-1.01512	0.0875643	0.0460051	0.230025	L
G51	CLE203	0.513111	0.312985	0.587759	2.9388	RH
G52	CLE226	*	*	*	*	*
G53	CLE235	0.0951314	0.0934792	0.0524302	0.262151	I
G54	Clipper	-0.266381	0.274933	0.45353	2.26765	I
G55	Commander	0.743347	0.329102	0.649851	3.24925	H
G56	Compass	0.653512	0.367805	0.811683	4.05842	RH
G57	Corgi	0.100793	0.155025	0.144197	0.720983	I
G58	Cowabbie	1.64141	0.171117	0.175687	0.878434	VH
G59	CzechLandrace-243	-1.41556	0.172925	0.179418	0.897092	L
G60	Dampier	-1.46036	0.319497	0.612471	3.06236	L
G61	Dash	-0.605586	0.352553	0.745761	3.72881	RL
G62	Dhow	1.12238	0.442374	1.17417	5.87083	H
G63	Doolup	-0.82391	0.156431	0.146823	0.734117	L
G64	Europa	0.332392	0.424203	1.07969	5.39844	I
G65	Fairview	-1.33705	0.220622	0.292044	1.46022	L
G66	Fathom	1.02292	0.080479	0.0388612	0.194306	H
G67	Fitzgerald	-1.58614	0.413799	1.02738	5.1369	VL
G68	Fitzroy	0.267427	0.19104	0.218977	1.09489	I
G69	Flagship	-0.12069	0.0680976	0.0278237	0.139118	I
G70	Fleet	0.653724	0.284951	0.487181	2.4359	RH
G71	Flinders	-0.585823	0.116983	0.0821099	0.41055	RL
G72	Franklin	-0.179962	0.358729	0.772119	3.8606	I
G73	Gairdner	-0.853844	0.325159	0.634372	3.17186	L
G74	Granger	0.0122844	0.344261	0.711095	3.55547	I
G75	Grimmet	-1.48001	0.29045	0.506168	2.53084	VL
G76	Grout	0.294734	0.340338	0.69498	3.4749	I
G77	Hamelin	0.458537	0.291415	0.509536	2.54768	RH
G78	Hannan	0.824472	0.113083	0.0767272	0.383636	H
G79	Harrington	-0.378235	0.108862	0.0711053	0.355526	RL
G80	Henley	0.427888	0.280135	0.470853	2.35427	RH
G81	Hindmarsh	1.03283	0.244137	0.357616	1.78808	H
G82	I01-173-1	-0.0551312	0.264854	0.420885	2.10442	I
G83	I97-415	0.28196	0.227718	0.311133	1.55567	I
G84	ICB83-0369	-0.164339	0.109522	0.0719699	0.35985	I
G85	IGB1115	0.433554	0.265582	0.423203	2.11602	RH
G86	IGB1120	0.289001	0.713102	3.05109	15.2555	I
G87	IGB1138	0.297124	0.151273	0.137301	0.686503	I
G88	IGB1244	0.490789	0.163457	0.16031	0.80155	RH
G89	Kaputar	-0.93244	0.258345	0.400452	2.00226	L
G90	Keel	-0.285335	0.294714	0.52114	2.6057	I
G91	Klaxon	-0.050096	0.115386	0.0798834	0.399417	I
G92	La Trobe	0.841002	0.470231	1.3267	6.63352	H
G93	Litmus	0.427191	0.174645	0.183006	0.915028	RH
G94	Lockyer	1.72234	0.293162	0.515665	2.57833	VH
G95	Mackay	-1.0383	0.253311	0.384997	1.92499	L
G96	Macquarie	-0.651695	0.221637	0.294738	1.47369	RL
G97	Maltstar	-0.645001	0.326804	0.640807	3.20403	RL
G98	Maritime	-0.0166651	0.401634	0.967859	4.8393	I
G99	Molloy	0.243941	0.435284	1.13683	5.68416	I
G100	Moondyne	-0.275296	0.317725	0.605696	3.02848	I
G101	Mundah	-1.27503	0.266266	0.425385	2.12693	L
G102	Navigator	0.54597	0.239437	0.343981	1.7199	RH
G103	NBX05019-08-099	0.260593	0.194334	0.226594	1.13297	I
G104	ND22170	-1.35332	0.239229	0.343383	1.71692	L
G105	Nevada	-0.781032	0.195063	0.228297	1.14148	L
G106	O'Connor	0.0308844	0.348291	0.727841	3.63921	I
G107	Optic	-0.365951	0.351273	0.740358	3.70179	I
G108	Oxford	-0.223595	0.397776	0.949356	4.74678	I
G109	Quasar	-0.480151	0.60306	2.18209	10.9105	RL
G110	RGT Planet	0.877839	0.256909	0.396014	1.98007	H
G111	Roe	-0.00310313	0.252897	0.383741	1.91871	I
G112	Rosalind	0.66512	0.166393	0.166119	0.830595	RH
G113	Russian12	0.145978	0.271007	0.440668	2.20334	I
G114	Schooner	0.249055	0.155042	0.144228	0.721139	I
G115	Scope CL	-0.288811	0.20335	0.248108	1.24054	I
G116	Shepherd	-0.774135	0.230627	0.319132	1.59566	L
G117	Skiff	0.382896	0.453455	1.23373	6.16864	RH
G118	Skipper	0.426763	0.100616	0.060741	0.303705	RH
G119	Sloop	0.230319	0.185535	0.206539	1.0327	I
G120	Sloop SA	0.288457	0.158991	0.151669	0.758344	I
G121	Sloop VIC	1.05698	0.261667	0.410818	2.05409	H
G122	SM02544	-0.288169	0.343959	0.709847	3.54924	I
G123	Spartacus CL	0.681281	0.293716	0.517616	2.58808	RH
G124	Stellar ND	*	*	*	*	*
G125	Stirling	-0.205688	0.214534	0.276148	1.38074	I
G126	SY Rattler	-1.04168	0.246695	0.36515	1.82575	L
G127	Syn6058-06	0.870097	0.215688	0.279127	1.39563	H
G128	Tallon	-1.56838	0.102745	0.0633398	0.316699	VL
G129	Tantangara	0.6501	0.243344	0.355298	1.77649	RH
G130	Tilga	-0.400988	0.358527	0.771248	3.85624	RL
G131	TR145	-0.110578	0.179985	0.194367	0.971836	I
G132	Tulla	-0.150621	0.365601	0.801982	4.00991	I
G133	Unicorn	0.108701	0.136181	0.111271	0.556355	I
G134	Urambie	0.134825	0.491875	1.45165	7.25825	I
G135	UWA93TK16-C12	-1.4027	0.410305	1.0101	5.05051	L
G136	VB0916	0.572052	0.234279	0.32932	1.6466	RH
G137	Vlamingh	0.371696	0.158478	0.150693	0.753463	RH
G138	VT Admiral	0.305747	0.137143	0.11285	0.564248	I
G139	WA8964	-0.449832	0.904786	4.91182	24.5591	RL
G140	WA03875	-0.211069	0.308855	0.572347	2.86173	I
G141	WA03898	0.205854	0.205919	0.254417	1.27208	I
G142	WABAR2234	0.936444	0.328754	0.648475	3.24237	H
G143	WABAR2377	0.0233914	0.25478	0.389478	1.94739	I
G144	WABAR2547	0.373614	0.278568	0.465601	2.32801	RH
G145	WABAR2609	0.610962	0.263328	0.416051	2.08026	RH
G146	WADH13750	-0.593441	0.397852	0.949718	4.74859	RL
G147	WADH13780	-0.276246	0.42755	1.0968	5.48398	I
G148	WADH13796	-0.951361	0.332363	0.662792	3.31396	L
G149	Westminster	0.180318	0.337196	0.682206	3.41103	I
G150	WI2868 (Barque)	0.438883	0.233724	0.327762	1.63881	RH
G151	WI4476	0.0754227	0.154578	0.143366	0.716828	I
G152	WI4546	0.636964	0.229781	0.316795	1.58397	RH
G153	Wimmera	-0.201688	0.304407	0.555983	2.77991	I
G154	Yagan	-1.51853	0.177301	0.188614	0.943071	VL
G155	Yambla	-0.931067	0.14476	0.125732	0.628661	L
G156	Yan 95168	-2.33018	0.685041	2.81569	14.0784	VL
G157	Yarra	0.201622	0.220122	0.290722	1.45361	I

## Sheet: Ret.HTI
Genotype Code	Genotype	Ret.HTI	SE	S2	W2	Class
G1	02043-20	0.628176	0.144186	0.124737	0.623686	RH
G2	05S744D-002	0.68344	0.319736	0.613386	3.06693	RH
G3	05S744D-100	0.483139	0.15486	0.14389	0.719448	RH
G4	05S744D-122	0.623666	0.195522	0.229374	1.14687	RH
G5	05S744D-129	*	*	*	*	*
G6	05S744D-157	0.708075	0.157188	0.148248	0.741241	H
G7	05S744D-215	0.644176	0.117684	0.0830968	0.415484	RH
G8	08S917N-226	0.983659	0.195168	0.228543	1.14271	H
G9	40-23	*	*	*	*	*
G10	885-003-11	0.862282	0.167698	0.168736	0.843681	H
G11	895-016-61	*	*	*	*	*
G12	895-019-25	0.939825	0.171911	0.177321	0.886606	H
G13	895-019-55	0.727179	0.188912	0.214127	1.07063	H
G14	895-019-57	0.390396	0.141167	0.119569	0.597847	RH
G15	895-019-65	*	*	*	*	*
G16	90S205-129-19	-0.253871	0.212223	0.270232	1.35116	I
G17	92-036-01	*	*	*	*	*
G18	92-037-03	-0.235672	0.127854	0.0980802	0.490401	I
G19	95-030-08D	0.131714	0.171159	0.175772	0.878861	I
G20	96B597	-1.2509	0.572157	1.96418	9.8209	L
G21	98-047-05	0.384125	0.15364	0.141631	0.708155	RH
G22	Alestar	0.278009	0.28849	0.499359	2.49679	I
G23	Arapiles	-0.420575	0.229674	0.316501	1.5825	RL
G24	B795	-0.614705	0.34654	0.720541	3.6027	RL
G25	Banks	0.793715	0.221609	0.294662	1.47331	H
G26	Baronesse	0.310037	0.232112	0.323257	1.61629	I
G27	Barque	0.515938	0.148492	0.132299	0.661495	RH
G28	Bass	0.080694	0.239362	0.343765	1.71883	I
G29	Baudin	0.570396	0.128438	0.0989775	0.494888	RH
G30	Baudin-Hs 2	-1.14908	0.262946	0.414844	2.07422	L
G31	Bentley	-1.20119	0.274801	0.453095	2.26547	L
G32	Biere	0.132769	0.161107	0.155733	0.778667	I
G33	Binalong	-0.277494	0.398628	0.953427	4.76714	I
G34	BM9924D-152	-0.0874161	0.296383	0.527056	2.63528	I
G35	BmnL-281	0.0566328	0.0748958	0.0336563	0.168281	I
G36	BmnL-375	0.418494	0.188931	0.21417	1.07085	RH
G37	BmnL-795	-1.03015	0.270463	0.438903	2.19451	L
G38	BmnL-852	-0.232539	0.257656	0.398319	1.99159	I
G39	Bowman	0.00391786	0.260198	0.406217	2.03108	I
G40	Brindabella	0.727107	0.20116	0.242791	1.21396	H
G41	Buloke	-0.0301786	0.206724	0.25641	1.28205	I
G42	C2-05-10/263	0.575147	0.170588	0.174602	0.873009	RH
G43	C2-05-10/437	-0.231195	0.172599	0.178743	0.893714	I
G44	C2-05-89/827	0.400594	0.180712	0.195942	0.979709	RH
G45	C98Prel-29	0.145043	0.145353	0.126766	0.633829	I
G46	Capstan	1.8626	0.0800381	0.0384366	0.192183	VH
G47	CDC Meredith	-1.31062	0.385546	0.891875	4.45938	L
G48	Charger	1.05311	0.341551	0.699944	3.49972	H
G49	Chebec	0.104449	0.21224	0.270275	1.35137	I
G50	CLE191	-0.37021	0.092327	0.0511456	0.255728	RL
G51	CLE203	0.378304	0.204419	0.250722	1.25361	RH
G52	CLE226	*	*	*	*	*
G53	CLE235	0.552501	0.189331	0.215077	1.07539	RH
G54	Clipper	0.346225	0.198608	0.236671	1.18335	I
G55	Commander	0.521136	0.206996	0.257084	1.28542	RH
G56	Compass	0.527571	0.274897	0.453409	2.26704	RH
G57	Corgi	0.112514	0.149046	0.133288	0.666442	I
G58	Cowabbie	0.953567	0.194085	0.226015	1.13007	H
G59	CzechLandrace-243	-1.6109	0.374774	0.842732	4.21366	VL
G60	Dampier	-0.623924	0.338398	0.68708	3.4354	RL
G61	Dash	-1.11313	0.687909	2.83932	14.1966	L
G62	Dhow	0.38649	0.569561	1.9464	9.73199	RH
G63	Doolup	-0.541811	0.151634	0.137957	0.689784	RL
G64	Europa	0.20574	0.363152	0.791276	3.95638	I
G65	Fairview	-0.796772	0.134083	0.10787	0.539351	L
G66	Fathom	0.649999	0.0522531	0.0163823	0.0819115	RH
G67	Fitzgerald	-1.05504	0.594152	2.1181	10.5905	L
G68	Fitzroy	0.34633	0.270174	0.437964	2.18982	I
G69	Flagship	-0.213199	0.0784426	0.0369194	0.184597	I
G70	Fleet	0.477177	0.231589	0.321801	1.60901	RH
G71	Flinders	-0.177268	0.222201	0.296239	1.4812	I
G72	Franklin	-1.26379	0.419249	1.05462	5.27309	L
G73	Gairdner	-0.187041	0.370249	0.822506	4.11253	I
G74	Granger	0.183897	0.378995	0.861822	4.30911	I
G75	Grimmet	-1.25709	0.255288	0.391032	1.95516	L
G76	Grout	-0.791823	0.285868	0.490321	2.45161	L
G77	Hamelin	0.101959	0.257877	0.399004	1.99502	I
G78	Hannan	0.478123	0.118542	0.0843131	0.421566	RH
G79	Harrington	-0.195395	0.189427	0.215295	1.07648	I
G80	Henley	0.465881	0.262194	0.412473	2.06237	RH
G81	Hindmarsh	0.694942	0.233292	0.32655	1.63275	H
G82	I01-173-1	-0.426609	0.231299	0.320995	1.60497	RL
G83	I97-415	0.109093	0.140531	0.118494	0.592468	I
G84	ICB83-0369	-0.168972	0.0732848	0.032224	0.16112	I
G85	IGB1115	0.462697	0.128846	0.0996074	0.498037	RH
G86	IGB1120	0.0680526	0.714016	3.05891	15.2946	I
G87	IGB1138	0.419741	0.0608761	0.0222354	0.111177	RH
G88	IGB1244	0.177929	0.149636	0.134345	0.671727	I
G89	Kaputar	-0.832528	0.259241	0.403235	2.01617	L
G90	Keel	-0.571809	0.161247	0.156003	0.780015	RL
G91	Klaxon	0.0358076	0.152694	0.139892	0.69946	I
G92	La Trobe	0.332534	0.410204	1.0096	5.04802	I
G93	Litmus	0.127674	0.087193	0.0456157	0.228078	I
G94	Lockyer	1.31357	0.112151	0.0754673	0.377336	H
G95	Mackay	-1.51287	0.407206	0.994901	4.9745	VL
G96	Macquarie	-0.775143	0.629137	2.37488	11.8744	L
G97	Maltstar	-0.99232	0.586776	2.06584	10.3292	L
G98	Maritime	0.0697044	0.266372	0.425723	2.12862	I
G99	Molloy	0.235918	0.505234	1.53157	7.65785	I
G100	Moondyne	0.14997	0.223619	0.300032	1.50016	I
G101	Mundah	-0.367457	0.230561	0.31895	1.59475	RL
G102	Navigator	0.529517	0.206038	0.254709	1.27354	RH
G103	NBX05019-08-099	0.357566	0.16888	0.171122	0.855609	RH
G104	ND22170	-0.588952	0.63517	2.42065	12.1032	RL
G105	Nevada	-0.384695	0.176407	0.186716	0.933578	RL
G106	O'Connor	-0.0555797	0.2062	0.255111	1.27555	I
G107	Optic	-0.544128	0.549822	1.81383	9.06913	RL
G108	Oxford	-0.365327	0.608405	2.22094	11.1047	RL
G109	Quasar	-0.931737	0.66744	2.67286	13.3643	L
G110	RGT Planet	1.05292	0.261897	0.411539	2.05769	H
G111	Roe	-0.195596	0.156778	0.147477	0.737385	I
G112	Rosalind	0.602431	0.193268	0.224114	1.12057	RH
G113	Russian12	0.261222	0.212935	0.272049	1.36024	I
G114	Schooner	0.24332	0.138745	0.1155	0.577502	I
G115	Scope CL	-0.20947	0.189869	0.216301	1.0815	I
G116	Shepherd	-0.278025	0.310801	0.579583	2.89792	I
G117	Skiff	0.537482	0.30988	0.576153	2.88076	RH
G118	Skipper	0.374792	0.133926	0.107618	0.538088	RH
G119	Sloop	0.211051	0.0896509	0.0482237	0.241119	I
G120	Sloop SA	0.291505	0.187263	0.210405	1.05202	I
G121	Sloop VIC	0.737845	0.246736	0.365272	1.82636	H
G122	SM02544	-0.348985	0.305363	0.559479	2.7974	RL
G123	Spartacus CL	0.428263	0.144209	0.124777	0.623884	RH
G124	Stellar ND	*	*	*	*	*
G125	Stirling	0.0739447	0.157781	0.149369	0.746845	I
G126	SY Rattler	-0.333451	0.342089	0.702149	3.51075	I
G127	Syn6058-06	0.541485	0.21548	0.27859	1.39295	RH
G128	Tallon	-1.67847	0.301006	0.543626	2.71813	VL
G129	Tantangara	0.345174	0.133908	0.107588	0.537942	I
G130	Tilga	-0.0841915	0.387242	0.89974	4.4987	I
G131	TR145	-0.276588	0.12131	0.0882969	0.441485	I
G132	Tulla	0.268751	0.229069	0.314835	1.57417	I
G133	Unicorn	-0.0648769	0.157092	0.148067	0.740333	I
G134	Urambie	-0.0765599	0.697451	2.91863	14.5931	I
G135	UWA93TK16-C12	-0.968987	0.376198	0.849149	4.24574	L
G136	VB0916	1.56401	0.380497	0.868667	4.34333	VH
G137	Vlamingh	0.510379	0.113038	0.076665	0.383325	RH
G138	VT Admiral	0.422145	0.132297	0.105015	0.525074	RH
G139	WA8964	-1.95387	1.21869	8.91129	44.5564	VL
G140	WA03875	0.49488	0.209963	0.264508	1.32254	RH
G141	WA03898	0.220682	0.174798	0.183327	0.916635	I
G142	WABAR2234	0.663174	0.300772	0.542784	2.71392	RH
G143	WABAR2377	-0.336918	0.155993	0.146003	0.730016	I
G144	WABAR2547	0.216202	0.213543	0.273603	1.36801	I
G145	WABAR2609	0.546185	0.224527	0.302475	1.51238	RH
G146	WADH13750	-0.283425	0.279416	0.468441	2.3422	I
G147	WADH13780	-1.08521	0.613222	2.25625	11.2812	L
G148	WADH13796	-0.670769	0.407073	0.99425	4.97125	RL
G149	Westminster	0.326527	0.263413	0.41632	2.0816	I
G150	WI2868 (Barque)	0.335155	0.299501	0.538206	2.69103	I
G151	WI4476	0.039961	0.0974439	0.0569718	0.284859	I
G152	WI4546	0.56538	0.131901	0.104387	0.521933	RH
G153	Wimmera	0.328423	0.210663	0.266272	1.33136	I
G154	Yagan	-1.37271	0.214166	0.275202	1.37601	L
G155	Yambla	-1.01785	0.375202	0.844657	4.22329	L
G156	Yan 95168	-2.35407	1.00399	6.04794	30.2397	VL
G157	Yarra	0.437211	0.0940353	0.0530558	0.265279	RH
