# Supplementary material for: Grain-Filling Rate Improves Physical Grain Quality in Barley Under Heat Stress Conditions During the Grain-Filling Period
Source: Front Plant Sci. 2022 May 13;13:858652. doi: 10.3389/fpls.2022.858652 (PMC9137397; doi:10.3389/fpls.2022.858652)
Supplement: Supplementary file 5 [file Table_5.XLSX]

## Sheet: Table S5
	Table S5. Correlations of heat tolerance indices (HTIs) of selected physical grain quality parameters across environments. TGW.HTI, thousand-grain weight HTI; GP.HTI, grain plumpness HTI; and Ret.HTI, retention HTI.
	Trait	Environment	WH18LS	WH18VLS	MK18LS	WH19LS	WH19VLS	MK19LS
	TGW.HTI	WH18LS	-
		WH18VLS	0.77***	-
		MK18LS	0.53***	0.53***	-
		WH19LS	0.29***	0.38***	0.16*	-
		WH19VLS	0.37***	0.39***	0.17*	0.52***	-
		MK19LS	0.40***	0.33***	0.20*	0.48***	0.38***	-
	GP.HTI	WH18LS	-
		WH18VLS	0.69***	-
		MK18LS	0.54***	0.56***	-
		WH19LS	0.56***	0.59***	0.36***	-
		WH19VLS	0.30***	0.50***	0.34***	0.67***	-
		MK19LS	0.29***	0.30***	0.22**	0.42***	0.56***	-
	Ret.HTI	WH18LS	-
		WH18VLS	0.69***	-
		MK18LS	0.37***	0.36***	-
		WH19LS	0.46***	0.49***	0.20*	-
		WH19VLS	0.38***	0.34***	0.43***	0.48***	-
		MK19LS	0.43***	0.19*	0.29***	0.27**	0.41***	-
	Values are Pearson correlation coefficients, with asterisks showing significance levels: * p < 0.05, ** p < 0.01, and *** p < 0.001.
