# Supplementary material for: Grain-Filling Rate Improves Physical Grain Quality in Barley Under Heat Stress Conditions During the Grain-Filling Period
Source: Front Plant Sci. 2022 May 13;13:858652. doi: 10.3389/fpls.2022.858652 (PMC9137397; doi:10.3389/fpls.2022.858652)
Supplement: Supplementary file 6 [file Table_6.XLSX]

## Sheet: Table S6
	Table S6. Multiple regression for the thousand-grain weight (TGW), grain plumpness (GP) and retention (Ret) under heat stress using the trait potentials, time to awn emergence (DT49) and heat tolerance index (HTI) as predicting variables.
	Estimated regression parameters (Estimate) and standard error of Estimate (SE) are shown for each trait included in the model.
	R2 indicates the trait variability (i.e. TGW, GP and Ret) in delayed sown environments, accounted for by the variables included in the model (i.e. the trait potential, DT49 and HTI) as the percentage from the total variability explained by the model (p < 0.001).
	Trait	Environment
		WH18LS			WH18VLS			MK18LS			WH19LS			WH19VLS			MK19LS			Mean R2
		Estimate	SE	R2	Estimate	SE	R2	Estimate	SE	R2	Estimate	SE	R2	Estimate	SE	R2	Estimate	SE	R2
	TGW
	Potential	0.883376	1.547e-06	64.8026	0.809411	1.871e-06	46.0537	0.73939	2.256e-06	34.3682	0.813111	2.114e-06	55.0721	0.7408	2.43e-06	35.7525	0.9771	2.271e-06	55.8006	48.6416
	DT49	-0.148824	9.892e-07	5.41029	-0.328227	1.014e-06	26.5333	-0.232713	1.344e-06	10.4573	0.0199541	1.239e-06	3.11208	-0.3646	1.436e-06	27.4097	-0.1737	1.157e-06	12.0163	14.1565
	HTI	1.67933	4.304e-06	29.7871	1.77199	5.21e-06	27.413	2.65189	6.275e-06	55.1745	1.86108	5.399e-06	41.8158	2.21	6.234e-06	36.8378	2.034	5.886e-06	32.1831	37.2019
	GP
	Potential	0.605567	1.688e-06	38.6937	0.752916	2.141e-06	35.8567	0.628339	1.882e-06	35.9208	0.7321	1.781e-06	49.9406	0.6885	2.1e-06	37.7313	0.7818	1.499e-06	57.9537	42.6828
	DT49	-1.28813	5.537e-06	18.0761	-1.74249	5.926e-06	26.0937	-0.97474	5.748e-06	9.46559	-0.6915	6.453e-06	10.8653	-0.7522	7.671e-06	8.63236	-0.329	4.722e-06	6.36608	13.2499
	HTI	9.46938	2.396e-05	43.2302	11.545	3.03e-05	38.0495	11.11	2.689e-05	54.6136	10.87	2.734e-05	39.1941	13.86	3.262e-05	53.6363	10.08	2.345e-05	35.6802	44.0673
	Ret
	Potential	0.457594	1.778e-06	24.9823	0.850298	3.172e-06	27.7477	0.862669	4.359e-06	19.1861	0.7894	2.735e-06	36.7168	1.681	7.537e-06	24.4125	1.494	4.384e-06	39.4305	28.746
	DT49	-0.332013	1.367e-06	22.3364	-0.472239	2.068e-06	20.4343	-0.456138	3.122e-06	10.2337	-0.1688	2.525e-06	8.00762	-1.866	7.018e-06	30.2922	-0.5109	3.519e-06	13.4186	17.4538
	HTI	2.26708	5.953e-06	52.6812	3.97033	1.063e-05	51.8179	5.47191	1.46e-05	70.5802	4.103	1.053e-05	55.2756	11.74	2.924e-05	45.2953	7.192	1.732e-05	47.1508	53.8002
