# Supplementary material for: Grain-Filling Rate Improves Physical Grain Quality in Barley Under Heat Stress Conditions During the Grain-Filling Period
Source: Front Plant Sci. 2022 May 13;13:858652. doi: 10.3389/fpls.2022.858652 (PMC9137397; doi:10.3389/fpls.2022.858652)
Supplement: Supplementary file 7 [file Table_7.XLSX]

## Sheet: Caption
Table S7. Correlations among traits measured in each environment.
DT49, days from sowing to awn emergence (Z49); DTM, days from sowing to physiological maturity; TW, test weight; TGW, thousand grain weight; GP, grain plumpness (grains > 2.8mm);
Ret, retention (grains > 2.5mm); Scr, screenings (grains < 2.2mm), GLe, grain length; GWi, grain width; GTh, grain thickness; GWS, grain weight spike-1; GNS, grain number spike-1; SFNS, sterile floret number spike-1;
SGW, single grain weight; GFR, grain filling rate; GFRmax, maximum grain filling rate; GFD, grain filling duration; TIP, thermal time from Z49 to grain growth inflection point; WSCmax, maximum stem water soluble carbohydrate (WSC) content;
WSCmin, minimum stem WSC content; MWSC, mobilised WSC during grain filling; WSCME, WSC mobilisation efficiency; NAUSC, normalized area under SPAD curve;
HL, head length; SL, stem length; LL, penultimate leaf length; LW, penultimate leaf width; HI, harvest index; GPr, grain protein percent;
WH18NS and WH19NS, normal sown trials at Wongan Hills (WH) in 2018 and 2019, respectively; WH18LS and WH19LS, late sown trials at WH in 2018 and 2019, respectively;
WH18VLS and WH19VLS, very late sown trials at WH in 2018 and 2019, respectively; MK18LS and MK19LS, late sown trials at Muresk in 2018 and 2019, respectively.

## Sheet: WH18NS
	Environment: WH18NS
	Trait	DT49	DTM	TW	TGW	GP	Ret	Scr	GLe	GWi	GTh	GWS	GNS	SFNS	SGW	GFR	GFRmax	GFD	TIP	WSCmax	WSCmin	MWSC	WSCME	NAUSC	HL	SL	LL	LW	HI	GPr
	DT49	-
	DTM	0.73***	-
	TW	0.13	0.13	-
	TGW	-0.03	0	-0.04	-
	GP	-0.09	-0.07	0.22**	0.53***	-
	Ret	-0.04	-0.05	0.23**	0.48***	0.89***	-
	Scr	-0.07	-0.01	-0.22**	-0.41***	-0.74***	-0.91***	-
	GLe	-0.12	-0.12	-0.57***	0.63***	-0.08	-0.08	0.09	-
	GWi	0.1	0.16*	0.13	0.55***	0.68***	0.62***	-0.55***	-0.06	-
	GTh	-0.1	-0.05	0.15	0.31***	0.64***	0.47***	-0.33***	-0.18*	0.55***	-
	GWS	0.28***	0.21*	0.01	0.33***	0.17*	0.13	-0.14	0.19*	0.22**	-0.08	-
	GNS	0.27***	0.20*	0.11	-0.13	-0.01	-0.02	-0.02	-0.17*	0.03	-0.21**	0.83***	-
	SFNS	0.22**	0.18*	-0.05	-0.19*	-0.26**	-0.21**	0.18*	-0.03	-0.14	-0.21**	-0.19*	-0.20*	-
	SGW	-0.09	-0.1	-0.17*	0.76***	0.32***	0.27***	-0.23**	0.58***	0.33***	0.14	0.49***	0.03	-0.14	-
	GFR	0.12	-0.03	-0.17*	0.55***	0.17*	0.1	-0.11	0.44***	0.23**	-0.02	0.29***	-0.01	0.03	0.35***	-
	GFRmax	0.11	0	-0.08	0.46***	0.18*	0.11	-0.12	0.35***	0.16*	-0.05	0.27***	0.04	0.05	0.26**	0.94***	-
	GFD	-0.15	-0.02	0.08	-0.01	0.06	0.11	-0.08	-0.06	0.04	0.1	0.1	0.08	-0.12	0.36***	-0.73***	-0.72***	-
	TIP	-0.16	-0.02	0.18*	-0.01	0.13	0.17*	-0.13	-0.11	0.01	0.1	0.08	0.1	-0.12	0.32***	-0.68***	-0.62***	0.92***	-
	WSCmax	0.48***	0.28***	0.07	0.1	-0.04	0.02	-0.12	0.02	0.06	-0.22**	0.46***	0.36***	0.27***	0.17*	0.32***	0.29***	-0.14	-0.14	-
	WSCmin	-0.17*	-0.1	0.18*	0.17*	0.17*	0.17*	-0.15	-0.02	0.18*	0.06	0.25**	0.18*	-0.08	0.17*	0.04	0.08	0.11	0.14	0.21*	-
	MWSC	0.56***	0.32***	-0.04	0.02	-0.16	-0.12	0.01	0.06	-0.06	-0.26**	0.28***	0.20*	0.28***	0.08	0.28***	0.22**	-0.19*	-0.21**	0.82***	-0.32***	-
	WSCME	0.38***	0.23**	-0.13	-0.11	-0.16*	-0.15	0.1	-0.01	-0.14	-0.1	-0.03	0	0.1	-0.08	0.03	-0.01	-0.08	-0.12	0.17*	-0.85***	0.64***	-
	NAUSC	0.23**	0.25**	0.26**	0.11	0.31***	0.26**	-0.26**	-0.18*	0.26**	0.20*	0.33***	0.33***	-0.28***	0.09	-0.13	-0.1	0.24**	0.26**	-0.12	0.04	-0.16	0	-
	HL	0.31***	0.26**	0.28***	-0.04	-0.06	0	-0.09	-0.13	-0.01	-0.28***	0.67***	0.73***	0.07	0.11	-0.04	0	0.17*	0.22**	0.44***	0.21*	0.28***	0.03	0.24**	-
	SL	-0.12	-0.15	0.28***	0.26**	0.32***	0.33***	-0.28***	-0.01	0.26**	0.21**	0.27***	0.24**	-0.22**	0.21*	-0.09	-0.04	0.26**	0.29***	-0.16	0.25**	-0.33***	-0.29***	0.17*	0.21**	-
	LL	0.27***	0.21*	0.04	0.38***	0.1	0.21**	-0.31***	0.30***	0.14	-0.15	0.29***	0.09	0.09	0.29***	0.20*	0.17*	0.03	0.01	0.33***	0.17*	0.22**	-0.03	0.05	0.27***	0.24**	-
	LW	0.13	0.15	-0.12	0.14	0.13	0.18*	-0.24**	0.08	0.11	-0.07	0.26**	0.24**	0.01	0.11	0.06	0.1	0.07	0.09	0.19*	0.09	0.11	0.05	0.11	0.16	0.05	0.36***	-
	HI	-0.18*	-0.04	-0.21*	-0.13	-0.25**	-0.31***	0.34***	0.1	-0.20*	-0.13	-0.12	-0.12	-0.19*	0	0.03	-0.03	-0.08	-0.13	-0.19*	-0.20*	-0.05	0.08	-0.01	-0.24**	-0.62***	-0.37***	-0.26**	-
	GPr	-0.29***	-0.46***	0.04	0.26**	0.27***	0.34***	-0.33***	0.14	0.05	0.20*	-0.07	-0.14	-0.09	0.09	0.05	0.04	0.01	0.08	-0.05	0.15	-0.15	-0.19*	-0.1	-0.08	0.32***	0.20*	0.14	-0.43***	-
	Values are Pearson correlation coefficients, and significance level indicated by *p < 0.05, **p < 0.01, and ***p < 0.001.

## Sheet: WH18LS
	Environment: WH18LS
	Trait	DT49	DTM	TW	TGW	GP	Ret	Scr	GLe	GWi	GTh	GWS	GNS	SFNS	SGW	GFR	GFRmax	GFD	TIP	WSCmax	WSCmin	MWSC	WSCME	NAUSC	HL	SL	LL	LW	HI	GPr
	DT49	-
	DTM	0.82***	-
	TW	0.40***	0.48***	-
	TGW	-0.25**	-0.28***	-0.24**	-
	GP	-0.46***	-0.42***	0.06	0.56***	-
	Ret	-0.48***	-0.47***	0.05	0.55***	0.94***	-
	Scr	0.38***	0.41***	0.04	-0.58***	-0.83***	-0.91***	-
	GLe	-0.18*	-0.26**	-0.66***	0.61***	-0.11	-0.07	-0.04	-
	GWi	-0.28***	-0.30***	-0.02	0.69***	0.77***	0.76***	-0.73***	0.06	-
	GTh	-0.31***	-0.29***	-0.04	0.52***	0.75***	0.68***	-0.63***	-0.08	0.70***	-
	GWS	0.47***	0.43***	0.19*	-0.16*	-0.25**	-0.21*	0.19*	-0.1	-0.17*	-0.28***	-
	GNS	0.45***	0.42***	0.27***	-0.53***	-0.40***	-0.35***	0.35***	-0.34***	-0.40***	-0.43***	0.88***	-
	SFNS	0.20*	0.13	-0.13	-0.22**	-0.33***	-0.33***	0.20*	0.04	-0.25**	-0.25**	0.08	0.1	-
	SGW	-0.11	-0.08	-0.25**	0.80***	0.33***	0.32***	-0.35***	0.58***	0.46***	0.35***	0.03	-0.35***	-0.19*	-
	GFR	0.38***	0.07	-0.11	0.47***	0.06	0.05	-0.13	0.41***	0.20*	0.04	0.22**	-0.02	0.14	0.36***	-
	GFRmax	0.40***	0.18*	0.01	0.37***	0.02	0	-0.07	0.31***	0.11	-0.02	0.26**	0.07	0.16*	0.24**	0.91***	-
	GFD	-0.45***	-0.1	-0.04	0.04	0.13	0.15	-0.09	-0.04	0.09	0.17*	-0.18*	-0.19*	-0.25**	0.29***	-0.78***	-0.77***	-
	TIP	-0.39***	0.01	0.06	0.03	0.13	0.13	-0.06	-0.08	0.05	0.14	-0.11	-0.11	-0.24**	0.24**	-0.73***	-0.56***	0.91***	-
	WSCmax	0.13	-0.03	0.06	0.04	-0.16	-0.12	0.1	0.11	-0.13	-0.21*	0.28***	0.22**	0.12	0.06	0.22**	0.26**	-0.18*	-0.1	-
	WSCmin	0.21**	0.17*	0.26**	-0.11	-0.19*	-0.13	0.1	-0.03	-0.19*	-0.26**	0.09	0.14	0.07	-0.17*	0.08	0.16	-0.20*	-0.1	0.50***	-
	MWSC	0.09	-0.05	0	0.06	-0.12	-0.11	0.09	0.12	-0.08	-0.15	0.29***	0.20*	0.11	0.1	0.22**	0.24**	-0.14	-0.08	0.96***	0.28***	-
	WSCME	-0.21*	-0.14	-0.25**	0.09	0.17*	0.09	-0.08	0.05	0.18*	0.25**	-0.04	-0.11	-0.05	0.15	-0.07	-0.12	0.16*	0.08	-0.31***	-0.94***	-0.06	-
	NAUSC	-0.39***	-0.05	0.13	-0.04	0.26**	0.19*	-0.15	-0.26**	0.13	0.23**	-0.12	-0.03	-0.21**	-0.07	-0.47***	-0.36***	0.42***	0.49***	-0.24**	-0.12	-0.24**	0.09	-
	HL	0.51***	0.53***	0.32***	-0.43***	-0.42***	-0.37***	0.35***	-0.21**	-0.41***	-0.45***	0.77***	0.81***	0.23**	-0.26**	0.05	0.17*	-0.20*	-0.08	0.23**	0.25**	0.19*	-0.24**	-0.07	-
	SL	-0.04	-0.06	0.09	0.13	0.11	0.16	-0.22**	0.04	0.17*	0.17*	0.15	0.08	-0.06	0.11	-0.02	-0.01	0.1	0.13	0.36***	0.25**	0.32***	-0.20*	0.05	0.12	-
	LL	-0.03	-0.06	0.04	0.12	0.13	0.16	-0.15	0.04	0.09	0.03	0.06	0.04	-0.01	0.1	0.08	0.09	-0.02	0	0.17*	0.16*	0.13	-0.14	0.06	0.01	0.33***	-
	LW	0.01	-0.03	-0.08	0.01	0.01	0.01	0.05	0.02	0	-0.12	0.15	0.15	0.09	-0.01	0.16	0.16	-0.18*	-0.14	0.29***	0.21*	0.27***	-0.13	-0.09	0.03	0.03	0.42***	-
	HI	0.17*	0.22**	0.1	-0.27***	-0.13	-0.18*	0.27**	-0.24**	-0.15	-0.19*	0.26**	0.30***	-0.02	-0.19*	-0.04	-0.06	-0.08	-0.12	-0.40***	-0.42***	-0.32***	0.33***	0.06	0.15	-0.63***	-0.24**	-0.12	-
	GPr	-0.42***	-0.55***	-0.24**	0.31***	0.34***	0.39***	-0.43***	0.18*	0.27***	0.32***	-0.40***	-0.42***	-0.13	0.05	0.05	-0.02	-0.03	-0.08	0.15	0.19*	0.11	-0.13	-0.03	-0.43***	0.19*	0.02	0.08	-0.50***	-
	Values are Pearson correlation coefficients, and significance level indicated by *p < 0.05, **p < 0.01, and ***p < 0.001.

## Sheet: WH18VLS
	Environment: WH18VLS
	Trait	DT49	DTM	TW	TGW	GP	Ret	Scr	GLe	GWi	GTh	GWS	GNS	SFNS	HL	SL	HI	GPr
	DT49	-
	DTM	0.70***	-
	TW	-0.12	-0.18*	-
	TGW	-0.53***	-0.55***	-0.01	-
	GP	-0.54***	-0.50***	0.43***	0.58***	-
	Ret	-0.46***	-0.43***	0.48***	0.46***	0.84***	-
	Scr	0.38***	0.38***	-0.46***	-0.46***	-0.78***	-0.88***	-
	GLe	-0.22**	-0.24**	-0.60***	0.65***	-0.06	-0.15	0.14	-
	GWi	-0.42***	-0.47***	0.22**	0.75***	0.70***	0.61***	-0.63***	0.17*	-
	GTh	-0.52***	-0.48***	0.38***	0.46***	0.76***	0.65***	-0.62***	-0.12	0.60***	-
	GWS	0.07	0.06	-0.13	0.03	-0.07	0	0.02	0.07	-0.01	-0.12	-
	GNS	0.39***	0.39***	-0.12	-0.51***	-0.41***	-0.29***	0.27***	-0.25**	-0.43***	-0.39***	0.78***	-
	SFNS	0.12	0.14	-0.33***	-0.19*	-0.26**	-0.23**	0.19*	0.05	-0.18*	-0.22**	0.1	0.17*	-
	HL	0.39***	0.35***	-0.17*	-0.48***	-0.47***	-0.32***	0.30***	-0.15	-0.46***	-0.46***	0.62***	0.82***	0.23**	-
	SL	0.06	0	0.03	0.09	0.06	0.13	-0.24**	0.08	0.13	0.02	0.33***	0.26**	-0.01	0.27***	-
	HI	-0.23**	-0.17*	0.19*	0.1	0.21**	0.11	-0.02	-0.09	0.08	0.23**	-0.24**	-0.32***	-0.18*	-0.38***	-0.61***	-
	GPr	-0.30***	-0.20*	-0.05	0.25**	0.20*	0.08	-0.15	0.18*	0.19*	0.14	-0.27***	-0.35***	-0.13	-0.34***	0.15	-0.20*	-
	Values are Pearson correlation coefficients, and significance level indicated by *p < 0.05, **p < 0.01, and ***p < 0.001.

## Sheet: MK18LS
	Environment: MK18LS
	Trait	DT49	DTM	TW	TGW	GP	Ret	Scr	GLe	GWi	GTh	GWS	GNS	SFNS	SGW	GFR	GFRmax	GFD	TIP	WSCmax	WSCmin	MWSC	WSCME	NAUSC	HL	SL	LL	LW	HI	GPr
	DT49	-
	DTM	0.53***	-
	TW	-0.14	-0.05	-
	TGW	-0.34***	-0.14	0.24**	-
	GP	-0.31***	-0.21**	0.42***	0.58***	-
	Ret	-0.31***	-0.19*	0.47***	0.66***	0.90***	-
	Scr	0.24**	0.18*	-0.45***	-0.64***	-0.79***	-0.88***	-
	GLe	-0.14	-0.1	-0.43***	0.46***	-0.16*	-0.04	0.01	-
	GWi	-0.22**	-0.06	0.41***	0.72***	0.73***	0.77***	-0.71***	-0.03	-
	GTh	-0.20*	-0.08	0.21**	0.51***	0.75***	0.66***	-0.55***	-0.15	0.69***	-
	GWS	0.22**	0.04	-0.24**	-0.12	-0.12	-0.18*	0.15	0.06	-0.22**	-0.17*	-
	GNS	0.40***	0.12	-0.32***	-0.47***	-0.37***	-0.47***	0.41***	-0.13	-0.47***	-0.35***	0.85***	-
	SFNS	0.17*	-0.03	-0.15	-0.24**	-0.17*	-0.16*	0.14	-0.06	-0.25**	-0.17*	0.24**	0.23**	-
	SGW	-0.40***	-0.1	0.18*	0.82***	0.49***	0.58***	-0.50***	0.46***	0.52***	0.38***	-0.14	-0.51***	-0.13	-
	GFR	0.03	-0.09	0.16*	0.63***	0.34***	0.41***	-0.38***	0.38***	0.37***	0.27***	-0.03	-0.26***	-0.11	0.63***	-
	GFRmax	0.1	-0.02	0.18*	0.49***	0.29***	0.33***	-0.30***	0.28***	0.28***	0.20*	0.03	-0.11	-0.1	0.49***	0.88***	-
	GFD	-0.51***	0	0.03	0.21**	0.15	0.15	-0.12	0.1	0.15	0.13	-0.09	-0.24**	0.01	0.37***	-0.44***	-0.46***	-
	TIP	-0.44***	0.04	0.13	0.19*	0.18*	0.17*	-0.15	0.05	0.15	0.1	-0.02	-0.14	0	0.33***	-0.39***	-0.20*	0.87***	-
	WSCmax	-0.20*	-0.33***	0	0.08	0.05	0.13	-0.15	0.11	-0.05	-0.08	0.16*	0.09	0.19*	0.09	0.13	0.06	-0.07	-0.11	-
	WSCmin	-0.17*	-0.32***	-0.11	-0.04	0.06	0.05	-0.07	0.03	-0.13	-0.04	0.16*	0.15	0.13	-0.05	-0.06	-0.1	-0.01	-0.08	0.68***	-
	MWSC	-0.20*	-0.31***	0.02	0.11	0.05	0.15	-0.16*	0.12	-0.02	-0.07	0.15	0.07	0.18*	0.12	0.15	0.08	-0.07	-0.11	0.99***	0.54***	-
	WSCME	-0.13	0.04	0.12	0.20*	0.1	0.13	-0.1	0.1	0.18*	0.13	-0.06	-0.16	-0.13	0.14	0.14	0.1	0.03	0.03	-0.18*	-0.78***	-0.06	-
	NAUSC	-0.56***	-0.22**	0.07	0.32***	0.12	0.15	-0.11	0.29***	0.14	0.06	-0.06	-0.23**	-0.05	0.36***	-0.01	-0.06	0.45***	0.41***	0.05	-0.09	0.08	0.22**	-
	HL	0.34***	0.11	-0.29***	-0.40***	-0.38***	-0.44***	0.36***	-0.05	-0.45***	-0.41***	0.75***	0.88***	0.31***	-0.43***	-0.25**	-0.1	-0.15	-0.05	0.16*	0.21**	0.14	-0.21**	-0.20*	-
	SL	0.09	-0.08	-0.01	-0.05	0.14	0.06	0.02	0.01	-0.05	0.04	0.36***	0.35***	0.1	-0.02	-0.02	0.02	-0.02	0.02	0.12	0.14	0.11	-0.09	-0.1	0.25**	-
	LL	0.34***	0.19*	-0.25**	-0.03	-0.17*	-0.21**	0.16*	0.28***	-0.18*	-0.14	0.33***	0.34***	0.07	-0.03	0.07	0.14	-0.14	-0.09	0.15	0.14	0.14	-0.15	-0.23**	0.33***	0.36***	-
	LW	0.23**	0.14	-0.33***	0.01	-0.16*	-0.15	0.1	0.23**	-0.14	-0.18*	0.38***	0.38***	0.08	0.01	0.07	0.1	-0.1	-0.09	0.29***	0.24**	0.28***	-0.15	-0.13	0.34***	0.11	0.65***	-
	HI	0.08	0.03	0.02	-0.19*	-0.19*	-0.19*	0.14	-0.17*	-0.18*	-0.23**	0.57***	0.48***	-0.02	-0.22**	-0.1	-0.04	-0.09	-0.03	0.01	0	0.01	0.03	0.01	0.38***	-0.23**	-0.01	0.12	-
	GPr	-0.20*	-0.22**	-0.01	0.20*	0.13	0.18*	-0.14	0.22**	0.11	0.17*	-0.19*	-0.25**	-0.08	0.15	0.13	0.08	0.04	-0.01	0.11	0.09	0.1	0.06	0.06	-0.21**	0.17*	0.11	0.03	-0.40***	-
	Values are Pearson correlation coefficients, and significance level indicated by *p < 0.05, **p < 0.01, and ***p < 0.001.

## Sheet: WH19NS
	Environment: WH19NS
	Trait	DT49	DTM	TW	TGW	GP	Ret	Scr	GLe	GWi	GTh	GWS	GNS	SFNS	SGW	GFR	GFRmax	GFD	TIP	WSCmax	WSCmin	MWSC	WSCME	NAUSC	HL	SL	LL	LW	HI	GPr
	DT49	-
	DTM	0.67***	-
	TW	0.17*	0.15	-
	TGW	-0.20*	-0.18*	-0.12	-
	GP	-0.28***	-0.30***	0.33***	0.48***	-
	Ret	-0.29***	-0.23**	0.36***	0.47***	0.88***	-
	Scr	0.20*	0.14	-0.30***	-0.48***	-0.74***	-0.90***	-
	GLe	-0.09	-0.05	-0.65***	0.60***	-0.26**	-0.22**	0.11	-
	GWi	-0.19*	-0.21*	0.21**	0.63***	0.78***	0.69***	-0.64***	-0.06	-
	GTh	-0.18*	-0.20*	0.30***	0.35***	0.82***	0.68***	-0.54***	-0.32***	0.71***	-
	GWS	-0.12	-0.20*	-0.12	0.13	-0.09	-0.12	0.13	0.22**	-0.09	-0.17*	-
	GNS	0.21*	0.13	0.03	-0.44***	-0.32***	-0.33***	0.34***	-0.18*	-0.40***	-0.34***	0.72***	-
	SFNS	0.13	0.15	-0.11	-0.15	-0.21*	-0.23**	0.22**	0.02	-0.15	-0.16	-0.03	0.05	-
	SGW	-0.41***	-0.33***	-0.17*	0.81***	0.34***	0.31***	-0.28***	0.55***	0.47***	0.23**	0.27***	-0.38***	-0.12	-
	GFR	0.19*	-0.04	-0.19*	0.58***	0.05	0.03	-0.07	0.50***	0.24**	0.01	0.16*	-0.24**	0.08	0.61***	-
	GFRmax	0.19*	-0.04	-0.15	0.51***	0.05	0.01	-0.04	0.44***	0.17*	-0.01	0.22**	-0.14	0.12	0.57***	0.94***	-
	GFD	-0.66***	-0.31***	0.05	0.17*	0.33***	0.32***	-0.24**	-0.02	0.24**	0.24**	0.1	-0.11	-0.18*	0.35***	-0.52***	-0.49***	-
	TIP	-0.63***	-0.30***	0.08	0.1	0.30***	0.27***	-0.19*	-0.06	0.16	0.21*	0.14	-0.03	-0.15	0.28***	-0.53***	-0.40***	0.95***	-
	WSCmax	0.04	-0.16	-0.04	0.05	-0.03	-0.04	0.06	0.04	-0.03	-0.12	0.51***	0.41***	0.1	0.08	0.09	0.13	-0.01	0.01	-
	WSCmin	-0.61***	-0.56***	-0.12	0.22**	0.23**	0.22**	-0.17*	0.13	0.13	0.09	0.25**	-0.08	0.04	0.35***	-0.01	0.02	0.40***	0.39***	0.45***
	MWSC	0.33***	0.08	0.01	-0.06	-0.15	-0.15	0.16	-0.01	-0.1	-0.19*	0.46***	0.51***	0.09	-0.08	0.11	0.14	-0.21*	-0.18*	0.91***	0.01	-
	WSCME	0.71***	0.53***	0.02	-0.23**	-0.30***	-0.29***	0.24**	-0.07	-0.21*	-0.17*	-0.06	0.25**	-0.01	-0.38***	0.11	0.08	-0.53***	-0.52***	-0.12	-0.91***	0.29***	-
	NAUSC	-0.42***	-0.24**	0.13	0.14	0.30***	0.29***	-0.18*	-0.11	0.19*	0.31***	0.13	0	-0.24**	0.11	-0.35***	-0.35***	0.52***	0.49***	-0.13	0.14	-0.20*	-0.19*	-
	HL	0.1	0.09	0.1	-0.30***	-0.33***	-0.30***	0.29***	-0.04	-0.36***	-0.38***	0.67***	0.81***	0.13	-0.21**	-0.23**	-0.13	0.06	0.14	0.33***	-0.07	0.40***	0.14	0.06	-
	SL	-0.06	-0.24**	0.19*	0.25**	0.35***	0.30***	-0.28***	-0.04	0.28***	0.35***	0.16*	-0.03	-0.13	0.23**	0.12	0.11	0.13	0.11	0.28***	0.33***	0.16*	-0.26**	0.13	-0.03	-
	LL	-0.1	-0.15	-0.01	0.23**	0.04	0.1	-0.1	0.18*	0.02	-0.08	0.22**	0.02	0.08	0.23**	0.12	0.1	0.12	0.08	0.41***	0.35***	0.29***	-0.28***	-0.07	0.08	0.36***	-
	LW	-0.17*	-0.15	-0.25**	0.17*	-0.09	-0.02	-0.04	0.23**	0.01	-0.21*	0.40***	0.20*	0.17*	0.22**	0.15	0.14	0.08	0.04	0.43***	0.30***	0.33***	-0.17*	-0.04	0.14	0.07	0.47***	-
	HI	-0.37***	-0.26**	-0.13	0.11	-0.08	-0.07	0.09	0.17*	-0.06	-0.12	0.11	-0.20*	-0.16*	0.22**	0.06	0.03	0.12	0.11	-0.25**	0.06	-0.31***	-0.16	0.06	-0.07	-0.39***	-0.11	-0.12	-
	GPr	-0.1	-0.30***	-0.11	0.15	0.12	0.18*	-0.18*	0.06	0.09	0.09	0.01	-0.11	0.08	0.13	0.15	0.14	-0.02	-0.03	0.28***	0.41***	0.12	-0.34***	-0.08	-0.12	0.34***	0.38***	0.31***	-0.31***	-
	Values are Pearson correlation coefficients, and significance level indicated by *p < 0.05, **p < 0.01, and ***p < 0.001.

## Sheet: WH19LS
	Environment: WH19LS
	Trait	DT49	DTM	TW	TGW	GP	Ret	Scr	GLe	GWi	GTh	GWS	GNS	SFNS	SGW	GFR	GFRmax	GFD	TIP	WSCmax	WSCmin	MWSC	WSCME	NAUSC	HL	SL	LL	LW	HI	GPr
	DT49	-
	DTM	0.77***	-
	TW	0.36***	0.48***	-
	TGW	-0.24**	-0.14	-0.19*	-
	GP	-0.43***	-0.32***	0.19*	0.43***	-
	Ret	-0.38***	-0.25**	0.35***	0.38***	0.87***	-
	Scr	-0.01	-0.13	-0.49***	-0.28***	-0.50***	-0.76***	-
	GLe	-0.21**	-0.28***	-0.69***	0.60***	-0.19*	-0.26**	0.34***	-
	GWi	-0.19*	-0.05	0.16	0.65***	0.65***	0.59***	-0.49***	-0.03	-
	GTh	-0.24**	-0.07	0.22**	0.33***	0.74***	0.62***	-0.48***	-0.29***	0.66***	-
	GWS	0.18*	0.14	0.01	0.02	-0.22**	-0.16	0.06	0.12	-0.08	-0.18*	-
	GNS	0.31***	0.18*	0.09	-0.45***	-0.40***	-0.31***	0.12	-0.19*	-0.36***	-0.33***	0.80***	-
	SFNS	0.39***	0.33***	-0.01	-0.13	-0.26**	-0.28***	0.13	0.01	-0.11	-0.24**	-0.09	-0.01	-
	SGW	-0.17*	-0.12	-0.21**	0.82***	0.27***	0.19*	-0.06	0.62***	0.45***	0.21**	0.16*	-0.36***	-0.12	-
	GFR	-0.03	-0.14	-0.30***	0.62***	0.19*	0.07	0.06	0.53***	0.32***	0.12	0.11	-0.27***	0.03	0.67***	-
	GFRmax	0.07	-0.02	-0.22**	0.48***	0.06	-0.03	0.06	0.45***	0.19*	0.02	0.14	-0.15	0.11	0.50***	0.86***	-
	GFD	-0.16	0.04	0.12	0.21**	0.09	0.15	-0.14	0.09	0.15	0.09	0.05	-0.11	-0.16*	0.38***	-0.43***	-0.46***	-
	TIP	-0.03	0.16	0.17*	0.12	-0.03	0.05	-0.13	0.06	0.02	-0.03	0.09	-0.01	-0.08	0.24**	-0.45***	-0.20*	0.84***	-
	WSCmax	0.06	-0.07	-0.11	-0.03	-0.19*	-0.18*	0.28***	0.20*	-0.23**	-0.28***	0.19*	0.23**	0.20*	0.02	0.08	0.15	-0.07	0	-
	WSCmin	0.44***	0.38***	0.12	-0.36***	-0.34***	-0.39***	0.32***	-0.11	-0.40***	-0.31***	0.15	0.35***	0.23**	-0.22**	-0.26**	-0.1	0.08	0.21**	0.35***	-
	MWSC	-0.04	-0.17*	-0.14	0.06	-0.11	-0.09	0.22**	0.24**	-0.15	-0.23**	0.16*	0.15	0.15	0.08	0.15	0.18*	-0.09	-0.04	0.97***	0.11	-
	WSCME	-0.50***	-0.47***	-0.18*	0.34***	0.31***	0.36***	-0.25**	0.17*	0.34***	0.22**	-0.11	-0.30***	-0.22**	0.22**	0.26**	0.11	-0.06	-0.19*	-0.1	-0.91***	0.12	-
	NAUSC	-0.14	0.16	0.30***	0.1	0.31***	0.29***	-0.28***	-0.31***	0.39***	0.43***	-0.04	-0.16*	-0.21**	0.02	-0.27***	-0.27***	0.34***	0.30***	-0.37***	-0.1	-0.36***	0.01	-
	HL	0.41***	0.38***	0.24**	-0.33***	-0.44***	-0.32***	0.1	-0.13	-0.31***	-0.36***	0.67***	0.75***	0.22**	-0.25**	-0.23**	-0.06	-0.02	0.14	0.23**	0.40***	0.14	-0.37***	-0.06	-
	SL	-0.21**	-0.20*	-0.09	0.24**	0.25**	0.16*	0.1	0.14	0.18*	0.14	0.18*	-0.01	-0.15	0.15	0.22**	0.15	-0.07	-0.11	0.29***	0.03	0.30***	0.03	0.20*	0.05	-
	LL	-0.07	-0.02	-0.11	0.18*	-0.04	-0.1	0.23**	0.26**	-0.03	-0.12	0.20*	0.05	0.1	0.25**	0.09	0.11	0.18*	0.21*	0.34***	0.14	0.33***	-0.07	0.01	0.1	0.36***	-
	LW	0.07	-0.02	-0.20*	0.02	-0.18*	-0.26**	0.32***	0.22**	-0.11	-0.25**	0.28***	0.24**	0.18*	0.14	0.08	0.13	0.07	0.12	0.39***	0.24**	0.36***	-0.13	-0.16*	0.14	0.07	0.57***	-
	HI	-0.32***	-0.22**	0.04	0.14	0.09	0.20*	-0.29***	-0.01	0.07	0.09	0.09	0.01	-0.48***	0.09	0.01	-0.08	0.09	0	-0.43***	-0.46***	-0.34***	0.37***	0.01	-0.15	-0.38***	-0.25**	-0.31***	-
	GPr	0.15	0.09	-0.15	-0.18*	-0.26**	-0.33***	0.42***	0.05	-0.27***	-0.30***	-0.09	0	0.21**	-0.12	-0.11	-0.02	-0.02	0.06	0.33***	0.34***	0.27**	-0.24**	-0.07	0.12	0.16	0.19*	0.20*	-0.48***	-
	Values are Pearson correlation coefficients, and significance level indicated by *p < 0.05, **p < 0.01, and ***p < 0.001.

## Sheet: WH19VLS
	Environment: WH19VLS
	Trait	DT49	DTM	TW	TGW	GP	Ret	Scr	GLe	GWi	GTh	GWS	GNS	SFNS	SGW	GFR	GFRmax	GFD	TIP	WSCmax	WSCmin	MWSC	WSCME	NAUSC	HL	SL	LL	LW	HI	GPr
	DT49	-
	DTM	0.77***	-
	TW	-0.41***	-0.33***	-
	TGW	-0.60***	-0.49***	0.40***	-
	GP	-0.38***	-0.28***	0.59***	0.58***	-
	Ret	-0.64***	-0.52***	0.70***	0.75***	0.81***	-
	Scr	0.61***	0.58***	-0.65***	-0.73***	-0.63***	-0.90***	-
	GLe	-0.11	-0.08	-0.55***	0.38***	-0.30***	-0.17*	0.06	-
	GWi	-0.50***	-0.42***	0.52***	0.86***	0.71***	0.80***	-0.76***	0.05	-
	GTh	-0.25**	-0.13	0.58***	0.25**	0.58***	0.49***	-0.38***	-0.44***	0.39***	-
	GWS	-0.27***	-0.25**	-0.06	0.14	-0.08	0.04	-0.05	0.19*	0.02	-0.09	-
	GNS	0.19*	0.1	-0.32***	-0.49***	-0.41***	-0.41***	0.39***	-0.1	-0.48***	-0.20*	0.73***	-
	SFNS	0.48***	0.33***	-0.23**	-0.23**	-0.15	-0.28***	0.21**	0.08	-0.20*	-0.22**	-0.43***	-0.18*	-
	SGW	-0.69***	-0.53***	0.30***	0.87***	0.48***	0.64***	-0.59***	0.40***	0.69***	0.23**	0.23**	-0.40***	-0.39***	-
	GFR	-0.48***	-0.47***	0.15	0.70***	0.32***	0.43***	-0.40***	0.38***	0.55***	0.1	0.29***	-0.23**	-0.44***	0.79***	-
	GFRmax	-0.44***	-0.38***	0.17*	0.56***	0.28***	0.39***	-0.33***	0.24**	0.44***	0.1	0.32***	-0.11	-0.48***	0.66***	0.92***	-
	GFD	-0.29***	-0.07	0.22**	0.20*	0.22**	0.29***	-0.27***	0	0.18*	0.22**	-0.13	-0.27***	0.12	0.26**	-0.38***	-0.44***	-
	TIP	-0.35***	-0.07	0.31***	0.1	0.20*	0.29***	-0.22**	-0.17*	0.09	0.24**	0.02	-0.07	-0.1	0.22**	-0.31***	-0.15	0.81***	-
	WSCmax	0.11	-0.04	-0.12	-0.03	-0.17*	-0.08	0.07	0.13	-0.07	-0.23**	0.34***	0.31***	0.15	-0.04	0.07	0.07	-0.16	-0.14	-
	WSCmin	0.56***	0.41***	-0.27**	-0.17*	-0.17*	-0.27***	0.23**	0.15	-0.11	-0.26**	-0.26**	-0.09	0.61***	-0.35***	-0.28***	-0.33***	-0.07	-0.29***	0.24**	-
	MWSC	-0.11	-0.22**	-0.01	0.05	-0.09	0.06	-0.05	0.08	-0.02	-0.12	0.42***	0.32***	-0.06	0.1	0.17*	0.18*	-0.1	-0.03	0.92***	-0.13	-
	WSCME	-0.50***	-0.40***	0.27***	0.16*	0.19*	0.31***	-0.25**	-0.17*	0.11	0.27***	0.25**	0.08	-0.50***	0.33***	0.25**	0.30***	0.11	0.31***	-0.05	-0.92***	0.32***	-
	NAUSC	-0.33***	-0.11	0.43***	0.16	0.31***	0.31***	-0.26**	-0.24**	0.13	0.41***	0.19*	-0.02	-0.33***	0.23**	0.01	0.09	0.33***	0.48***	-0.13	-0.37***	0	0.36***	-
	HL	0.40***	0.27***	-0.36***	-0.54***	-0.50***	-0.56***	0.50***	-0.03	-0.55***	-0.23**	0.48***	0.80***	0.11	-0.48***	-0.36***	-0.22**	-0.17*	-0.01	0.33***	0.21**	0.25**	-0.13	-0.04	-
	SL	0.23**	0.07	0.09	-0.07	0.03	-0.03	0.03	-0.14	-0.03	0.06	0.17*	0.18*	-0.03	-0.07	-0.04	0.04	-0.06	0.05	0.42***	0.12	0.37***	0	0.11	0.32***	-
	LL	0.06	-0.03	-0.39***	-0.09	-0.28***	-0.25**	0.18*	0.31***	-0.17*	-0.33***	0.26**	0.26**	0.1	0	0	-0.01	0	-0.02	0.44***	0.22**	0.37***	-0.14	-0.20*	0.31***	0.33***	-
	LW	0.30***	0.21*	-0.45***	-0.19*	-0.34***	-0.34***	0.28***	0.23**	-0.21**	-0.41***	0.38***	0.47***	0.17*	-0.17*	-0.05	-0.04	-0.19*	-0.21*	0.45***	0.33***	0.31***	-0.28***	-0.23**	0.40***	0.14	0.63***	-
	HI	-0.58***	-0.39***	0.26**	0.24**	0.11	0.30***	-0.27**	-0.05	0.14	0.16*	0.42***	0.13	-0.66***	0.35***	0.32***	0.35***	0.02	0.20*	-0.24**	-0.60***	0.02	0.57***	0.32***	-0.19*	-0.37***	-0.28***	-0.33***	-
	GPr	-0.31***	-0.38***	0.22**	0.15	0.11	0.24**	-0.23**	-0.09	0.16	-0.01	-0.28***	-0.34***	0.11	0.15	0.07	0.02	0.11	0.07	0.1	-0.07	0.13	0.08	-0.13	-0.27***	0.04	-0.01	-0.06	-0.23**	-
	Values are Pearson correlation coefficients, and significance level indicated by *p < 0.05, **p < 0.01, and ***p < 0.001.

## Sheet: MK19LS
	Environment: MK19LS
	Trait	DT49	DTM	TW	TGW	GP	Ret	Scr	GLe	GWi	GTh	GWS	GNS	SFNS	SGW	GFR	GFRmax	GFD	TIP	WSCmax	WSCmin	MWSC	WSCME	NAUSC	HL	SL	LL	LW	HI	GPr
	DT49	-
	DTM	0.71***	-
	TW	-0.02	-0.04	-
	TGW	-0.42***	-0.33***	0.15	-
	GP	-0.34***	-0.34***	0.40***	0.58***	-
	Ret	-0.46***	-0.46***	0.47***	0.71***	0.86***	-
	Scr	0.52***	0.55***	-0.46***	-0.70***	-0.70***	-0.91***	-
	GLe	-0.20*	-0.12	-0.55***	0.61***	-0.07	0.07	-0.11	-
	GWi	-0.47***	-0.44***	0.32***	0.85***	0.72***	0.80***	-0.80***	0.25**	-
	GTh	-0.14	-0.07	0.37***	0.28***	0.69***	0.53***	-0.33***	-0.23**	0.42***	-
	GWS	-0.16	-0.07	0.03	0.16	0.03	0.07	-0.11	0.14	0.13	-0.07	-
	GNS	0.14	0.11	-0.04	-0.38***	-0.30***	-0.33***	0.28***	-0.18*	-0.36***	-0.23**	0.62***	-
	SFNS	0.42***	0.27***	-0.23**	-0.09	-0.17*	-0.20*	0.22**	0.12	-0.18*	-0.18*	-0.24**	-0.13	-
	SGW	-0.48***	-0.29***	0.08	0.89***	0.44***	0.58***	-0.58***	0.60***	0.73***	0.20*	0.25**	-0.33***	-0.15	-
	GFR	-0.05	-0.15	0.03	0.68***	0.29***	0.41***	-0.38***	0.55***	0.53***	0.08	0.20*	-0.21*	0	0.68***	-
	GFRmax	-0.04	-0.06	0.05	0.56***	0.22**	0.32***	-0.27***	0.45***	0.41***	0.1	0.23**	-0.11	-0.04	0.58***	0.91***	-
	GFD	-0.58***	-0.21*	0.09	0.37***	0.24**	0.29***	-0.34***	0.15	0.34***	0.16*	0.14	-0.15	-0.21*	0.51***	-0.26**	-0.27***	-
	TIP	-0.55***	-0.13	0.11	0.26**	0.19*	0.22**	-0.25**	0.07	0.23**	0.20*	0.19*	-0.06	-0.25**	0.42***	-0.27**	-0.1	0.90***	-
	WSCmax	0.11	-0.05	-0.07	-0.04	-0.13	-0.09	0.16	0.13	-0.16*	-0.13	0.15	0.22**	0.24**	-0.01	0.09	0.12	-0.14	-0.09	-
	WSCmin	0.43***	0.31***	0.22**	-0.16*	0.01	-0.1	0.19*	-0.24**	-0.18*	0.06	-0.12	-0.03	0.29***	-0.22**	-0.19*	-0.17*	-0.09	-0.07	0.36***
	MWSC	-0.01	-0.15	-0.12	0.01	-0.12	-0.05	0.1	0.19*	-0.11	-0.14	0.18*	0.22**	0.18*	0.05	0.15	0.17*	-0.12	-0.09	0.97***	0.14	-
	WSCME	-0.39***	-0.32***	-0.22**	0.14	-0.04	0.09	-0.14	0.26**	0.1	-0.1	0.15	0.07	-0.18*	0.21*	0.22**	0.20*	0.05	0.03	-0.01	-0.90***	0.22**	-
	NAUSC	-0.43***	-0.01	0.26**	0.29***	0.27***	0.30***	-0.33***	-0.02	0.34***	0.21**	0.25**	0.01	-0.36***	0.30***	-0.06	-0.01	0.51***	0.54***	-0.35***	-0.18*	-0.33***	0.04	-
	HL	0.19*	0.30***	-0.07	-0.39***	-0.42***	-0.44***	0.41***	-0.09	-0.48***	-0.18*	0.51***	0.65***	0.07	-0.29***	-0.33***	-0.18*	0.02	0.16	0.23**	0.17*	0.19*	-0.06	0.01	-
	SL	-0.38***	-0.38***	0.28***	0.31***	0.35***	0.39***	-0.37***	0.03	0.34***	0.14	0.27**	-0.02	-0.15	0.28***	0.13	0.09	0.24**	0.21*	0.27**	0.15	0.24**	-0.06	0.11	-0.04	-
	LL	-0.24**	-0.24**	-0.09	0.19*	-0.03	0.1	-0.1	0.27***	0.08	-0.05	0.1	0.02	-0.03	0.18*	0.1	0.09	0.12	0.11	0.42***	0.07	0.43***	0.07	-0.02	0.09	0.44***	-
	LW	-0.05	-0.17*	-0.16	0.13	-0.08	0.02	-0.01	0.25**	0.04	-0.18*	0.28***	0.21*	0.06	0.16	0.21**	0.18*	-0.05	-0.07	0.57***	0.14	0.58***	0.05	-0.18*	0.14	0.28***	0.67***	-
	HI	-0.37***	-0.13	0.02	0.13	0.01	0.09	-0.21**	0.05	0.14	-0.03	0.30***	0.18*	-0.42***	0.20*	0.1	0.11	0.17*	0.18*	-0.42***	-0.53***	-0.30***	0.38***	0.33***	-0.02	-0.29***	-0.25**	-0.26**	-
	GPr	0.25**	0.21**	-0.12	0.01	0	-0.02	0.1	0.15	-0.08	-0.04	0.03	-0.01	0.15	-0.05	0.04	0	-0.09	-0.13	0.24**	0.30***	0.18*	-0.23**	-0.11	0.03	0.08	0.23**	0.27***	-0.43***	-
	Values are Pearson correlation coefficients, and significance level indicated by *p < 0.05, **p < 0.01, and ***p < 0.001.
