# Supplementary material for: Grain-Filling Rate Improves Physical Grain Quality in Barley Under Heat Stress Conditions During the Grain-Filling Period
Source: Front Plant Sci. 2022 May 13;13:858652. doi: 10.3389/fpls.2022.858652 (PMC9137397; doi:10.3389/fpls.2022.858652)
Supplement: Supplementary file 8 [file Table_8.XLSX]

## Sheet: Caption
Table S8. Multiple regression for the thousand-grain weight (TGW), grain plumpness (GP), retention (Ret) and grain width (GWi) under NS and delayed sown conditions using the selected phenological, agro-morphological and physiological traits as predicting variables.
Multiple regressions were determined for each trait and environment separately. Estimated regression parameters (Estimate) and standard error of Estimate (SE) are shown for each trait included in the model.
R2 indicates the trait variability (i.e. TGW, GP, Ret and GWi) in normal/delayed sown environments, accounted for by the variables included in the model as the percentage from the total variability explained by the model (p < 0.001).
(–) is used if a particular trait was not significantly included in the model (p < 0.05).
DT49, days from sowing to awn emergence (Z49); DTM, days from sowing to physiological maturity; GNS, grain number spike-1; SFNS, sterile floret number spike-1; GFR, grain filling rate; GFD, grain filling duration;
WSCmax, maximum stem WSC content; MWSC, mobilised WSC during grain filling; WSCME, WSC mobilisation efficiency; NAUSC, normalised area under SPAD curve;
HL, head length; SL, stem length; LL, penultimate leaf length; LW, penultimate leaf width; HI, harvest index.
WH18NS and WH19NS, normal sown trials at Wongan Hills (WH) in 2018 and 2019, respectively; WH18LS and WH19LS, late sown trials at WH in 2018 and 2019, respectively;
WH19VLS, very late sown trials at WH in 2019; MK18LS and MK19LS, late sown trials at Muresk in 2018 and 2019, respectively.

## Sheet: TGW
	Trait				Environment
		WH18NS			WH18LS			MK18LS			WH19NS			WH19LS			WH19VLS			MK19LS
		Estimate	SE	R2	Estimate	SE	R2	Estimate	SE	R2	Estimate	SE	R2	Estimate	SE	R2	Estimate	SE	R2	Estimate	SE	R2
	DT49	-	-	-	-0.146449	0.034056	5.5857	-	-	-	-	-	-	-	-	-	-0.127846	0.050467	15.8753	-	-	-
	DTM	0.109512	0.035145	0.625698	-	-	-	-	-	-	0.085545	0.031952	1.4688	-	-	-	-	-	-	-0.114813	0.038591	4.97358
	GNS	-0.271654	0.041425	4.47361	-0.301009	0.052337	18.12	-	-	-	-0.226726	0.050361	13.1714	-0.223501	0.055093	12.3226	-	-	-	-	-	-
	SFNS	-0.576142	0.133458	3.93144	-1.1252	0.367424	3.39185	-1.26777	0.382522	4.11483	-0.395483	0.199622	1.40909	-	-	-	0.503646	0.209641	2.1451	0.341601	0.163111	0.51337
	GFR	395.649	24.4352	39.9944	447.13	25.559	38.2174	460.027	26.6165	49.4704	368.714	25.1065	41.3678	365.275	25.4803	40.0518	393.194	28.0579	37.4217	352.442	18.3713	47.0432
	GFD	0.022138	0.002058	11.9694	0.034298	0.003059	12.3134	0.045121	0.003831	16.1128	0.031177	0.003818	10.0387	0.040637	0.003914	13.5125	0.044096	0.005124	8.7909	0.043229	0.003869	15.4701
	WSCmax	-	-	-	-	-	-	-	-	-	0.004182	0.001634	1.71236	-	-	-	-	-	-	-	-	-
	MWSC	-	-	-	-	-	-	-	-	-	-	-	-	-	-	-	-	-	-	-	-	-
	WSCME	-	-	-	-	-	-	-	-	-	-	-	-	-	-	-	-0.061493	0.020162	1.51902	-0.050613	0.021315	0.840189
	NAUSC	-	-	-	-	-	-	-	-	-	0.014775	0.004006	3.2465	-	-	-	-	-	-	0.009653	0.003537	5.39434
	HL	-	-	-	-	-	-	-	-	-	-	-	-	-	-	-	-0.537218	0.199159	12.6213	-0.480904	0.15967	7.58029
	SL	0.060386	0.014891	5.29523	0.046269	0.021355	1.62551	-	-	-	-	-	-	0.127214	0.035262	4.82881	0.101023	0.041758	0.793302	-	-	-
	LL	0.111504	0.049218	8.40222	-	-	-	-	-	-	-	-	-	-	-	-	-0.307763	0.126617	0.600622	-	-	-
	LW	-	-	-	-	-	-	-	-	-	-	-	-	-	-	-	-	-	-	-	-	-
	HI	-	-	-	-	-	-	-	-	-	-	-	-	0.126357	0.039289	2.57867	-	-	-	-	-	-
	Total R2			74.692			79.2539			69.698			72.4146			73.2943			79.7673			81.8151

## Sheet: GP
	Trait				Environment
		WH18NS			WH18LS			MK18LS			WH19NS			WH19LS			WH19VLS			MK19LS
		Estimate	SE	R2	Estimate	SE	R2	Estimate	SE	R2	Estimate	SE	R2	Estimate	SE	R2	Estimate	SE	R2	Estimate	SE	R2
	DT49	-	-	-	-	-	-	-	-	-	-	-	-	-1.05968	0.27829	12.0819	-	-	-	-	-	-
	DTM	-	-	-	-1.01774	0.24786	12.1429	-	-	-	-	-	-	-	-	-	-	-	-	-0.93153	0.34087	6.83525
	GNS	-	-	-	-1.25671	0.3844	9.82065	-1.18741	0.38738	10.1337	-	-	-	-	-	-	-	-	-	-	-	-
	SFNS	-3.0969	1.11748	5.55949	-10.1388	2.91268	7.54443	-	-	-	-	-	-	-	-	-	-	-	-	-	-	-
	GFR	809.469	191.859	6.26332	463.41	134.978	2.77201	892.438	188.457	11.701	460.085	220.955	2.00789	603.106	204.06	3.90049	871.951	207.985	9.16994	428.243	150.246	5.49277
	GFD	0.04599	0.01668	2.42334	-	-	-	0.07706	0.02683	3.67003	0.11377	0.03271	8.47808	-	-	-	0.1142	0.04091	4.60788	-	-	-
	WSCmax	-	-	-	-	-	-	-	-	-	-	-	-	-	-	-	-	-	-	-	-	-
	MWSC	-	-	-	-	-	-	-	-	-	-	-	-	-	-	-	-	-	-	-	-	-
	WSCME	-	-	-	-	-	-	-	-	-	-	-	-	-	-	-	-	-	-	-0.38157	0.18465	1.28929
	NAUSC	0.12169	0.03239	8.24164	0.1246	0.03057	6.74188	-	-	-	0.0829	0.03639	5.51675	0.13	0.02927	9.01203	0.13149	0.03961	6.75873	0.0954	0.02422	6.93808
	HL	-2.51345	0.83397	2.09271	-	-	-	-	-	-	-5.49407	1.21554	10.5577	-5.32322	1.53215	11.9599	-6.33135	1.71674	15.2793	-5.17019	1.37696	11.3056
	SL	-	-	-	-	-	-	0.83069	0.19729	5.57363	0.62974	0.17808	8.73885	-	-	-	-	-	-	0.79122	0.23219	8.36879
	LL	-	-	-	-	-	-	-2.22298	0.86213	2.90487	-	-	-	-	-	-	-3.01362	1.12523	4.72576	-1.71237	0.71424	1.64412
	LW	-	-	-	-	-	-	-	-	-	-	-	-	-	-	-	-	-	-	-	-	-
	HI	-1.46197	0.32128	8.12483	-	-	-	-	-	-	-	-	-	-	-	-	-0.79044	0.30146	1.24313	-	-	-
	Total R2			32.7053			39.0218			33.9833			35.2992			36.9544			41.7847			41.8739

## Sheet: Ret
	Trait				Environment
		WH18NS			WH18LS			MK18LS			WH19NS			WH19LS			WH19VLS			MK19LS
		Estimate	SE	R2	Estimate	SE	R2	Estimate	SE	R2	Estimate	SE	R2	Estimate	SE	R2	Estimate	SE	R2	Estimate	SE	R2
	DT49	-	-	-	-0.380614	0.050781	23.1488	-	-	-	-	-	-	-	-	-	-1.47655	0.28359	22.0923	-	-	-
	DTM	-	-	-	-	-	-	-	-	-	-	-	-	-	-	-	-	-	-	-0.5856	0.17637	10.606
	GNS	-0.215994	0.084083	1.42733	-	-	-	-0.61656	0.15816	14.9251	-	-	-	-	-	-	-	-	-	-	-	-
	SFNS	-0.908567	0.272922	5.14616	-2.29034	0.625179	8.30363	-	-	-	-	-	-	-	-	-	-	-	-	-	-	-
	GFR	67.6273	32.1478	1.62356	128.618	28.3256	4.20991	455.856	76.942	16.4429	-	-	-	-	-	-	538.592	178.919	10.8557	430.549	84.5354	12.7004
	GFD	-	-	-	-	-	-	0.03691	0.01096	4.35994	-	-	-	-	-	-	0.1089	0.03267	6.97977	0.04601	0.01819	5.19087
	WSCmax	-	-	-	-0.006486	0.002947	1.67359	-	-	-	-	-	-	-0.16865	0.04336	6.49114	-	-	-	-	-	-
	MWSC	-	-	-	-	-	-	-	-	-	-	-	-	0.17226	0.0444	5.32141	-	-	-	-	-	-
	WSCME	-	-	-	-	-	-	-	-	-	-	-	-	-	-	-	-	-	-	-	-	-
	NAUSC	0.027269	0.007893	6.56825	-	-	-	-	-	-	0.031882	0.008481	7.9088	-	-	-	-	-	-	0.04672	0.01538	5.8146
	HL	-	-	-	-	-	-	-	-	-	-1.38937	0.322048	9.38329	-1.13728	0.52506	6.9166	-5.89783	1.27315	15.9813	-3.145	0.74168	11.7628
	SL	-	-	-	0.101481	0.038923	2.68381	0.29356	0.08055	3.26758	0.165071	0.047055	7.81444	-	-	-	1.14212	0.26335	2.56124	0.34713	0.11622	7.80934
	LL	-	-	-	-	-	-	-0.96077	0.35199	3.40329	-	-	-	-	-	-	-3.01603	0.79443	4.33354	-	-	-
	LW	-	-	-	-	-	-	-	-	-	-	-	-	-7.70882	3.5878	4.41555	-	-	-	-	-	-
	HI	-0.398069	0.07741	11.3838	-	-	-	-	-	-	-	-	-	-	-	-	-	-	-	-	-	-
	Total R2			26.1491			40.0198			42.3989			25.1065			23.1447			62.8038			53.884

## Sheet: GWi
	Trait				Environment
		WH18NS			WH18LS			MK18LS			WH19NS			WH19LS			WH19VLS			MK19LS
		Estimate	SE	R2	Estimate	SE	R2	Estimate	SE	R2	Estimate	SE	R2	Estimate	SE	R2	Estimate	SE	R2	Estimate	SE	R2
	DT49	-	-	-	-0.00362	0.00131	5.60426	-	-	-	-	-	-	-	-	-	-0.0039073	0.0019463	11.5106	-	-	-
	DTM	0.003673	0.001233	3.26158	-	-	-	-	-	-	-	-	-	-	-	-	-	-	-	-0.0071285	0.0014744	11.0411
	GNS	-	-	-	-0.005248	0.002214	9.87823	-0.0065357	0.0018505	14.2884	-	-	-	-	-	-	-	-	-	-	-	-
	SFNS	-	-	-	-	-	-	-0.0279324	0.0129352	3.79409	-	-	-	-	-	-	-	-	-	-	-	-
	GFR	4.101	0.8169	9.45485	6.429	1.086	11.003	4.77183	0.963726	12.7892	3.7006	0.833221	7.97754	5.60235	0.858088	14.3445	7.36098	1.11396	21.1673	7.28722	0.721773	25.5827
	GFD	0.0002268	7.229e-05	3.0566	0.0004789	0.0001256	4.56862	0.0004523	0.0001388	4.2531	0.000597	0.0001145	9.87713	0.000411	0.000138	3.55319	0.0009	0.0002035	5.49133	0.0008361	0.000152	9.80587
	WSCmax	-	-	-	-0.0001854	7.422e-05	2.18975	-	-	-	-	-	-	-	-	-	-	-	-	-	-	-
	MWSC	-	-	-	-	-	-	-	-	-	-	-	-	-	-	-	-	-	-	-	-	-
	WSCME	-	-	-	-	-	-	-	-	-	-	-	-	0.0033527	0.0009439	8.77562	-0.0024737	0.0007672	1.83163	-0.0022038	0.0008336	0.865134
	NAUSC	0.000342	0.0001357	5.30603	0.0003986	0.0001606	2.40268	-	-	-	-	-	-	0.0007702	0.0001164	16.9854	-	-	-	0.0005027	0.0001306	7.84465
	HL	-0.009959	0.003568	1.51287	-	-	-	-	-	-	-0.0197262	0.0046205	11.0492	-	-	-	-0.0314259	0.0079529	15.8091	-0.0292665	0.0062804	13.2401
	SL	0.00173	0.0005	6.72536	0.002685	0.0009558	3.59181	-	-	-	0.0016262	0.0006728	5.49605	-	-	-	0.0052076	0.0016606	1.67153	-	-	-
	LL	-	-	-	-	-	-	-	-	-	-	-	-	-	-	-	-0.0138886	0.0050407	2.02198	-	-	-
	LW	-	-	-	-	-	-	-	-	-	-	-	-	-	-	-	-	-	-	-	-	-
	HI	-	-	-	-	-	-	-	-	-	-	-	-	-	-	-	-	-	-	-	-	-
	Total R2			29.3173			39.2384			35.1248			34.3999			43.6587			59.5034			68.3795
