# Supplementary material for: Grain-Filling Rate Improves Physical Grain Quality in Barley Under Heat Stress Conditions During the Grain-Filling Period
Source: Front Plant Sci. 2022 May 13;13:858652. doi: 10.3389/fpls.2022.858652 (PMC9137397; doi:10.3389/fpls.2022.858652)
Supplement: Supplementary file 9 [file Table_9.XLSX]

## Sheet: Caption
Table S9. Multiple regression for the thousand-grain weight heat tolerance (TGW.HTI), grain plumpness heat tolerance (GP.HTI) and retention heat tolerance (Ret.HTI) under delayed sown conditions using the selected phenological, agro-morphological and physiological traits as predicting variables.
Multiple regressions were determined for each trait and environment separately. Estimated regression parameters (Estimate) and standard error of Estimate (SE) are shown for each trait included in the model.
R2 indicates the trait variability (i.e. TGW.HTI, GP.HTI and Ret.HTI) in delayed sown environments, accounted for by the variables included in the model as the percentage from the total variability explained by the model (p < 0.001).
(–) is used if a particular trait was not significantly included in the model (p < 0.05).
DTM, days from sowing to physiological maturity; GNS, grain number spike-1; SFNS, sterile floret number spike-1; GFR, grain filling rate; GFD, grain filling duration;
WSCmax, maximum stem water soluble carbohydrate (WSC) content; MWSC, mobilised WSC during grain filling; WSCME, WSC mobilisation efficiency; NAUSC, normalised area under SPAD curve;
HL, head length; SL, stem length; LL, penultimate leaf length; LW, penultimate leaf width; HI, harvest index.
WH18LS and WH19LS, late sown trials at Wongan Hills (WH) in 2018 and 2019, respectively; WH19VLS, very late sown trials at WH in 2019; MK18LS and MK19LS, late sown trials at Muresk in 2018 and 2019, respectively.

## Sheet: TGW.HTI
	Trait	Environment
		WH18LS			MK18LS			WH19LS			WH19VLS			MK19LS
		Estimate	SE	R2	Estimate	SE	R2	Estimate	SE	R2	Estimate	SE	R2	Estimate	SE	R2
	DTM	-	-	-	-	-	-	0.073744	0.019039	4.17367	-	-	-	-	-	-
	GNS	-0.1123	0.0269	9.33739	-	-	-	-	-	-	-	-	-	-	-	-
	SFNS	-	-	-	-0.426876	0.165528	4.55824	0.324228	0.091543	3.15774	-	-	-	-	-	-
	GFR	46.539	9.1776	13.6691	79.9709	11.6438	21.7375	59.7859	12.8192	10.2975	46.141	9.91587	10.2098	60.1337	9.48823	16.3083
	GFD	-	-	-	0.005228	0.001655	2.48948	0.009218	0.001979	6.04999	-	-	-	0.006413	0.001796	4.50039
	WSCmax	-	-	-	-	-	-	-0.022486	0.007763	4.50221	0.016639	0.006078	1.62959	-	-	-
	MWSC	-	-	-	-	-	-	0.021475	0.008086	3.19006	-0.017513	0.006048	2.28737	-	-	-
	WSCME	-	-	-	-	-	-	-	-	-	-	-	-	-0.048517	0.01196	4.80307
	NAUSC	-	-	-	-	-	-	-	-	-	-	-	-	-	-	-
	HL	-	-	-	-	-	-	-	-	-	-	-	-	-	-	-
	SL	-	-	-	-	-	-	0.057327	0.021305	1.57578	-	-	-	-	-	-
	LL	-	-	-	-	-	-	-	-	-	-0.235501	0.067476	6.3791	-	-	-
	LW	-	-	-	-	-	-	-	-	-	-	-	-	-	-	-
	HI	-	-	-	-	-	-	0.118066	0.028399	7.9479	-	-	-	0.04509	0.019013	2.75942
	Total R2			23.0065			28.7853			40.8949			20.5059			28.3711

## Sheet: GP.HTI 
	Trait	Environment
		WH18LS			MK18LS			WH19LS			WH19VLS			MK19LS
		Estimate	SE	R2	Estimate	SE	R2	Estimate	SE	R2	Estimate	SE	R2	Estimate	SE	R2
	DTM	-	-	-	-	-	-	-	-	-	-	-	-	-	-	-
	GNS	-	-	-	-	-	-	-	-	-	-	-	-	-	-	-
	SFNS	-0.592937	0.230109	3.50662	-	-	-	-	-	-	-	-	-	-	-	-
	GFR	43.835	9.88223	9.15334	54.3411	11.3672	13.38	47.8789	12.7285	7.55503	-	-	-	28.9476	10.1614	5.71899
	GFD	-	-	-	-	-	-	-	-	-	-	-	-	-	-	-
	WSCmax	-0.003073	0.001019	4.27193	-	-	-	-0.003803	0.001775	3.72256	0.016754	0.005944	2.39354	-	-	-
	MWSC	-	-	-	-	-	-	-	-	-	-0.016866	0.005741	3.55946	-	-	-
	WSCME	-	-	-	-	-	-	-	-	-	-	-	-	-0.04081	0.01171	5.54028
	NAUSC	-	-	-	-	-	-	-	-	-	-	-	-	-	-	-
	HL	-	-	-	-	-	-	-	-	-	-0.344736	0.089874	9.01768	-0.2929	0.08898	8.25539
	SL	-	-	-	-	-	-	-	-	-	-	-	-	-	-	-
	LL	-	-	-	-	-	-	-0.123874	0.054975	3.98792	-0.249888	0.066997	9.12993	-	-	-
	LW	-	-	-	-	-	-	-	-	-	-	-	-	-	-	-
	HI	-	-	-	-	-	-	-	-	-	-	-	-	-	-	-
	Total R2			16.9319			13.38			15.2655			24.1006			19.5147

## Sheet: Ret.HTI 
	Trait	Environment
		WH18LS			MK18LS			WH19LS			WH19VLS			MK19LS
		Estimate	SE	R2	Estimate	SE	R2	Estimate	SE	R2	Estimate	SE	R2	Estimate	SE	R2
	DTM	-	-	-	-	-	-	0.053445	0.020927	1.64745	-	-	-	-	-	-
	GNS	-	-	-	-	-	-	-	-	-	-	-	-	-	-	-
	SFNS	-0.7773	0.2344	5.68254	-	-	-	-	-	-	-	-	-	-	-	-
	GFR	35.2362	9.8878	6.69861	70.9324	12.531	17.7402	-	-	-	-	-	-	51.3208	9.53826	16.0142
	GFD	-	-	-	0.004059	0.001769	1.70151	-	-	-	-	-	-	-	-	-
	WSCmax	-	-	-	-	-	-	-0.037173	0.008049	8.78063	0.020172	0.005836	2.68542	-	-	-
	MWSC	-	-	-	-	-	-	0.034591	0.008583	5.92641	-0.014038	0.005636	1.47664	-	-	-
	WSCME	-	-	-	-	-	-	-	-	-	-	-	-	-0.042	0.011	5.19815
	NAUSC	-	-	-	-	-	-	-	-	-	-	-	-	-	-	-
	HL	-	-	-	-0.133536	0.064728	5.74313	-	-	-	-0.426424	0.088238	12.5161	-0.24578	0.08353	7.87035
	SL	-	-	-	-	-	-	-	-	-	-	-	-	-	-	-
	LL	-	-	-	-	-	-	-	-	-	-0.281876	0.065777	10.1618	-	-	-
	LW	-	-	-	-	-	-	-	-	-	-	-	-	-	-	-
	HI	-	-	-	-	-	-	-	-	-	-	-	-	-	-	-
	Total R2			12.3812			25.1849			16.3545			26.84			29.0826
